# Supplementary material for: Adaptive divergence and genetic vulnerability of relict species under climate change: a case study of Pterocarya macroptera
Source: Ann Bot. 2023 Jul 6;132(2):241–54. doi: 10.1093/aob/mcad083 (PMC10583204; doi:10.1093/aob/mcad083)
Supplement: mcad083_suppl_Supplementary_Tables [file mcad083_suppl_supplementary_tables.xlsx]

## Sheet: Table S1
Supplementary Data Table S1 Summary of statistical information on sequencing quality for 28 populations of P. macroptera.
Code	Sample ID	Pop	Clean Reads	Clean Base	Q30 Percentage (%)	GC Percentage (%)
1	DM16449B	JLS	4470531	1072137267	91.5	48.18
2	DM16450A	JLS	5106685	1224720987	91.5	49.06
3	DM16453C	JLS	5141337	1232984944	91.92	45.66
4	DM16461B	JLS	3432580	823097412	90.45	52.45
5	LXC00003	TMS	12042725	3562040256	92.66	44.62
6	LXC00005	TMS	10838569	3195447992	92.76	46.53
7	LXC00006	TMS	12248319	3610397112	93.17	46.34
8	LXC00009	TMS	10402304	3043880561	93.07	45.29
9	LXC00010	TMS	10324874	3022400236	92.63	44
10	LXC00014	TMS	12429644	3639787045	92.59	42.74
11	LXC00017	TMS	15427704	4513806515	92.66	44.42
12	DM14673A	PHL	3621591	868336853	89.67	56.77
13	DM14676B	PHL	3346983	802533412	90.46	52.28
14	DM14677B	PHL	2984810	715687742	90.23	49.58
15	DM14680A	PHL	3180196	762656654	91.09	49.94
16	DM14682A	PHL	4243108	1017520362	90.67	52.52
17	DM14684A	PHL	4804027	1152033518	90.94	52.46
18	DM14687A	PHL	3549420	851119455	91.33	48.82
19	DM14731A	NGS	5338642	1280032060	90.33	52.43
20	DM14732A	NGS	3421273	820269907	89.1	59.14
21	DM14733A	NGS	3375327	809355036	90.36	51.92
22	DM14734A	NGS	3885503	931742812	90.4	53.56
23	DM14735B	NGS	4767189	1142963809	89.54	56.09
24	DM149381C	HBY	3414680	818872346	91.26	49.14
25	DM149382C	HBY	4527537	1085610116	91.28	45.91
26	DM149383C	HBY	3798644	910967930	91.6	46.36
27	DM149384C	HBY	4624617	1108932326	90.99	48.37
28	DM149385C	HBY	3060231	733802322	91.21	47.86
29	DM15759_1	DBC	5588974	1646010797	92.85	50.51
30	DM15759_2	DBC	6322991	1862120902	92.27	51.27
31	DM15759_3	DBC	5506262	1621303464	92.99	44.83
32	DM15759_4	DBC	9153480	2685977087	92.84	43.42
33	DM15759_5	DBC	4883153	1432845724	92.94	44.16
34	DM15759_6	DBC	4758767	1396534099	92.9	47.98
35	DM15793_1	TS	3959869	1161727786	92.94	44.72
36	DM15793_2	TS	4244520	1245469656	92.62	45.63
37	DM15793_3	TS	4515263	1324699716	92.97	43.9
38	DM15795_2	TS	4289692	1258815237	93.17	45.64
39	DM17266	BBD	5173926	1518544592	92.96	52.8
40	DM17267	BBD	9436381	2786595550	92.66	54.76
41	DM17268	BBD	5328610	1573325334	92.82	52.12
42	DM17270	BBD	6688711	1974762812	92.78	52.04
43	DM17321	SRX	6472390	1910095825	93.01	45.24
44	DM17322	SRX	7174289	2131261590	92.95	44.74
45	DM17323	SRX	6912981	2053884156	93.09	43.98
46	DM17324	SRX	6516905	1936386805	93.25	44.8
47	DM17325	SRX	4360858	1291932950	93.14	44.58
48	DM17474	YBS	4458217	1306552267	92.99	46.58
49	DM17475	YBS	6249644	1832589150	92.99	49.81
50	DM17476	YBS	4204092	1232706873	93.01	50.1
51	DM17477	YBS	4729359	1386389505	92.8	45.58
52	DM17478	YBS	4379668	1284220979	93.04	48.93
53	DM19919	SNJ	6514255	1894429763	92.74	45.97
54	DM19920	SNJ	6303934	1819415686	91.74	46.89
55	DM19927	SNJ	7113984	2067631729	92.99	48.8
56	DM19928	SNJ	7145602	2071282154	91.64	43.89
57	DM19930	SNJ	8450776	2441912938	91.44	49.49
58	DM19931	SNJ	6055982	1767711649	91.53	44.82
59	DM19935	SNJ	7952736	2317513652	92.87	43.67
60	DM19981	TLG	8156402	2374403373	91.25	48.74
61	DM19982	TLG	10100794	2944165058	92.91	44.98
62	DM19983	TLG	10031422	2924422565	92.95	45.68
63	DM19984	TLG	8678006	2529470351	91.62	47.21
64	DM19986	TLG	6789485	1973553615	91.55	45.11
65	DM19987	TLG	13368820	3899785356	92.96	44.09
66	DM19990	TLG	8161977	2372755881	91.54	47.57
67	DM19992	SND	10038209	2927612753	93.06	44.18
68	DM19994	SND	7170505	2067638340	91.56	46.44
69	DM19995	SND	8126711	2371628517	93.08	44.07
70	DM19998	SND	4048343	1165967265	91.72	49.53
71	DM20019	TZY	4782687	1412544634	90.12	42.86
72	DM20022	TZY	12495596	3623239745	93.17	45.47
73	DM20023	TZY	5190057	1501078719	91.67	42.45
74	DM20025	TZY	7278734	2101801371	90.88	47.85
75	DM20026	TZY	7949824	2285421005	91.3	51.34
76	DM20028	TZY	5727889	1654610349	90.78	51.1
77	DM20151	DFX	5227471	1505410695	91.67	51.64
78	DM20152	DFX	10707995	3091786933	90.32	55.05
79	DM20153	DFX	12925593	3699392512	90.93	57.91
80	DM20164	DFX	7170896	2071154505	89.97	49.53
81	DM20165	DFX	16800755	4886188237	93.82	49.33
82	DM20205	NYX	10237082	2946184675	90.78	52.03
83	DM20206	NYX	12171771	3518570410	93.88	48.05
84	DM20207	NYX	7833097	2254341208	91.17	43.1
85	DM20208	NYX	6521858	1879341096	91.52	49.31
86	DM20210	NYX	3667324	1088933934	92.28	48.47
87	DM21227	XMT	7098645	2044138111	90.94	48.27
88	DM21231	XMT	4551074	1310334808	91.68	55.2
89	DM21225	XMT	7125452	2075303216	91.58	44.69
90	DM21226	XMT	8849587	2577723044	91.63	46.85
91	DM21229	XMT	6700241	1945129452	91.8	48.16
92	DM21230	XMT	8220596	2392081569	91.73	45.53
93	DM21246	JGS	3393122	999452758	91.87	53.17
94	DM21247	JGS	5214227	1540788866	90.96	55.01
95	DM21251	JGS	3795376	1092391607	91.61	53.22
96	DM21253	JGS	5436061	1601040836	91.36	54.87
97	DM21262	LPX	3541719	1039141865	90.07	45.59
98	DM21274	LPX	6687356	1950162029	90.32	57.29
99	DM21277	LPX	3896132	1157020914	91.96	45.42
100	DM21279	LPX	4925698	1449541632	90.28	49.08
101	DM21286	XLS	8804807	2528198684	91.56	43.71
102	DM21288	XLS	14857076	4319744908	93.53	44.75
103	DM21289	XLS	13397013	3921900406	93.68	48.58
104	DM21290	XLS	14231597	4170473336	93.68	48.06
105	DM21291	XLS	4831163	1392398188	91.36	47.6
106	DM20099	BML	6544269	1928067368	92.57	45.04
107	DM21298	BML	3288818	973252436	92.28	47.59
108	DM21300	BML	5625398	1618141123	91.36	47.6
109	DM21301	BML	7925444	2282582718	91.19	44.91
110	DM21303	BML	5991782	1731276314	91.46	47.2
111	DM21325	XKMC	3689415	1088213206	92.11	48.21
112	DM21326	XKMC	13776810	3980983008	91.33	46.28
113	DM21327	XKMC	12386255	3580945630	93.61	46.22
114	DM21329	XKMC	3823990	1135568804	92.24	47.85
115	DM21352	WFC	11996098	3468274713	93.65	47.67
116	DM21337	WFC	7231693	2107139476	91.47	42.42
117	DM21339	WFC	8562933	2511331807	91.33	44.71
118	DM21340	WFC	7538936	2209711404	91.52	45.77
119	DM21342	WFC	12383277	3638563125	91.38	43.54
120	DM21348	WFC	7382485	2171224306	91.57	42.38
121	DM21349	WFC	6095245	1778348309	91.67	43.06
122	DM21350	WFC	6228490	1812941796	91.39	42.99
123	DM15600A	XQT	4141029	992923476	89.79	56.97
124	DM156001A	XQT	5103595	1223929121	90.89	52.64
125	DM156003A	XQT	4820423	1155773751	89.16	58.91
126	DM156008B	XQT	3851290	923366808	89.33	54.38
127	DM1560010A	XQT	3846140	922270411	90.23	54.03
128	DM1560011B	XQT	6912900	1657346020	88.55	58.57
129	SYG06_3	EMS	6153055	1787716877	92.89	42.22
130	SYG06_4	EMS	5526277	1608556393	92.73	42.8
131	SYG06_5	EMS	6153901	1794916493	92.52	43.05
132	SYG06_6	EMS	6437047	1881129470	92.66	42.87
133	SYG06_8	EMS	8786843	2573349145	92.61	41.99
134	SYG06_12	EMS	7146899	2104457291	92.66	43.78
135	SYG06_13	EMS	8015486	2359012038	92.73	47.12
136	SYG06_14	EMS	7671879	2254867897	92.63	42.68
137	SYG10_1	HZG	8711681	2566745553	92.91	46.54
138	SYG10_2	HZG	5787870	1684150537	93.02	45.02
139	SYG10_3	HZG	7091605	2065450374	92.8	47.27
140	SYG10_6	HZG	8937242	2598314693	92.96	51
141	SYG10_7	HZG	7761847	2256741778	92.51	43.07
142	SYG10_9	HZG	11167324	3261791897	92.49	44.43
143	SYG10_10	HZG	9915286	2887693251	93.37	57.92
144	SYG10_11	HZG	8136720	2366852372	92.97	48.82
145	SYG15_2	HLG	7277119	2118729555	91.13	47.07
146	SYG16_1	HLG	6681115	1947187424	91.06	46.19
147	SYG16_2	HLG	8206021	2392123075	91.89	48.49
148	SYG16_3	HLG	8244229	2418380681	90.94	48.64
149	SYG16_4	HLG	7943731	2330498768	91.55	53.05
150	SYG16_7	HLG	8439768	2473659670	91.61	52.65
151	SYG16_9	HLG	9663867	2831489230	91.56	53.6
152	SYG16_11	HLG	9119726	2695540170	91.61	56.66
153	SYG21_1	DCG	7487222	2207108628	90.91	47.24
154	SYG21_3	DCG	7619203	2244939388	90.99	44.37
155	SYG21_4	DCG	6395287	1868928390	91.27	46.31
156	SYG21_5	DCG	6717338	1962746925	90.92	47
157	SYG21_6	DCG	6217237	1818526262	90.48	44.35
158	SYG21_8	DCG	8856836	2587083177	90.53	44.15
159	SYG21_9	DCG	6884854	2001682788	90.76	47.4
160	SYG21_10	DCG	7903920	2303022750	90.65	45.96

## Sheet: Table S2
Supplementary Data Table S2 Details of population locations, sample size, and current environmental variables for 28 populations of P. macroptera.
Code	Longitude	Latitude	Location	Size	BIO02	BIO03	BIO04	BIO07	BIO08	BIO13	BIO15	Elevation
NWY lineage
XKMC	98.7365	28.069	Nujiang, Gongshan, Xinkemuchang,Yunnan	4	9.275	37.5506	583.031	24.7	12.5167	157	64.3064	3064
BML	99.0213	27.7594	Diqing, Baimaluo, Yunnan	5	9.65	40.0415	544.165	24.1	17.2667	175	65.9018	2485
XLS	99.283	27.1248	Diqing, Weixi, Xuelong Mt., Yunnan	5	9.775	40.8996	534.96	23.9	14.5833	146	60.156	3128
LPX	99.3292	26.4541	Nujiang, Lanping, Yunnan	4	9.81667	43.2452	492.664	22.7	15.65	155	59.5753	2950
JGS	99.5286	25.1981	Dali, Yongping, Jinguang, Yunnan	4	10.4667	47.793	429.653	21.9	17.8667	171	68.4966	2462
WFC	99.5326	27.0688	Lijiang, Yulong, Chufeng, Yunnan	8	10.7417	43.4885	530.859	24.7	16.75	142	59.1743	2709
XQT	99.6892	26.7589	Lijiang, Yulong, Xiaoqiaotou, Yunnan	6	9.925	42.7802	501.009	23.2	17.6333	140	57.812	2466
XMT	99.8859	25.6255	Dali, Yangbi, Xiamatang, Yunnan	6	11.0833	48.1884	436.631	23	17.8833	152	63.8682	2431
WS lineage
HLG	101.887	29.5994	Ganzi, Gongga Mt., Hailuogou, Sichuan	8	9.5	35.0554	632.488	27.1	-6.21667	166	74.9463	6787
YBS	101.971	28.3425	Mianning, Yuanbao Mt., Sichuan	5	10.75	44.0574	507.471	24.4	16.2833	195	95.0794	2714
SRX	101.982	28.3522	Mianning, Senrong, Sichuan	5	10.7333	43.8095	510.29	24.5	16.2167	196	94.6508	2729
BBD	102.347	27.6569	Xichang, Baibaiding, Sichuan	4	10.4333	43.4722	503.959	24	15.1167	196	92.388	2880
DCG	102.951	30.5401	Baoxing, Dengchigou, Sichuan	8	9.49167	34.0203	664.688	27.9	17.8167	153	78.7824	2137
HZG	103.007	29.0521	Ebian, Heizhugou, Sichuan	8	8.23333	31.4249	644.889	26.2	17.4833	191	84.1165	2034
EMS	103.339	29.5448	Leshan, Emei Mt., Sichuan	8	7.55	29.6078	652.652	25.5	15.6167	173	79.7049	2380
NYX	105.47	26.7021	Bijie, Nayong, Guizhou	5	7.575	30.7927	623.868	24.6	18.8833	215	76.0587	1903
DFX	105.877	27.3256	Bijie, Dafang, Guizhou	5	7.59167	29.6549	664.504	25.6	17.15	200	71.4414	1988
QDT lineage
TS	106.065	34.2657	Tianshui, Gansu	4	8.41667	27.4159	814.47	30.7	17.8833	121	79.2438	1586
HBY	107.45	33.8734	Taibai, Huangbaiyuan, Shaanxi	5	7.75	26.6323	790.222	29.1	14.6667	141	74.5083	2128
DBC	107.698	34.0695	Baoji, Dianbingchang, Shaanxi	6	7.86667	25.7924	831.31	30.5	17.3167	129	74.4984	1585
PHL	108.479	33.4439	Ningshan, Pingheliang, Shaanxi	7	7.80833	26.6496	795.193	29.3	15.65	151	70.8655	1916
NGS	109.066	32.2453	Ankang, Nangong Mt., Shaanxi	5	7.98333	27.9138	758.182	28.6	17.2667	187	65.3924	2009
TZY	110.163	31.4637	Shennongjia, Taziya, Hubei	6	8.13333	28.2407	761.893	28.8	15.15	210	61.5649	2388
SND	110.293	31.4679	Shennongjia, Shennongding, Hubei	4	7.81667	27.0473	772.707	28.9	15.65	213	63.0737	2310
TLG	110.489	31.7649	Shennongjia, Tielugou, Hubei	7	8.375	28.1987	783.187	29.7	18.1833	205	63.9804	1866
SNJ	110.564	31.5731	Shennongjia, Hubei	7	8.38333	27.8516	797.735	30.1	19.7333	205	63.978	1527
JLS	118.865	28.3483	Suichang, Jiulong Mt., Zhejiang	4	7.30833	26.7705	714.399	27.3	15.0167	350	54.0672	1481
TMS	119.422	30.3587	Hangzhou, Tianmu Mt., Zhejiang	7	7.19167	24.2962	817.511	29.6	21.1333	241	49.4521	1026

## Sheet: Table S3
Supplementary Data Table S3 Predicted environmental variables for the years 2081-2100 under two shared socio-economic pathways (SSP126 and SSP585) for P. macroptera.
	SSP126								SSP585
Code	BIO 02	BIO03	BIO04	BIO 07	BIO 08	BIO 13	BIO 15	Elevation	BIO 02	BIO03	BIO04	BIO 07	BIO 08	BIO 13	BIO 15	Elevation
NWY lineage
XKMC	104	84.9	685.9	122.5	63.6	258	69.4	3064	104.8	86.1	670.8	121.7	66.6	298	73.5	3064
BML	104.7	85.8	643.9	122	68.4	293	71	2485	105.6	86.7	641.5	121.8	71.4	339	74.7	2485
XLS	105.7	86.4	626.7	122.3	65.9	240	64.6	3128	106.7	86.9	636.2	122.8	68.9	299	70.3	3128
LPX	106.5	87.4	579.6	121.9	67.1	254	63.2	2950	107.3	87.6	589.1	122.5	69.9	335	70.9	2950
JGS	108.3	89.3	499	121.2	69.2	288	72.1	2462	108.6	89.4	497.1	121.4	72	333	78.1	2462
WFC	106.6	86.6	622.8	123.1	67.5	231	63.3	2709	107.7	87.1	631	123.6	71.5	290	68.7	2709
XQT	106.1	87.3	589	121.6	68	225	61.5	2466	107.1	87.6	600.2	122.3	71.7	291	67.6	2466
XMT	108.3	88.9	517.3	121.9	69.2	248	67.6	2431	108.9	89.1	521.3	122.2	72.1	303	73.8	2431
WS lineage
HLG	104.7	83.4	740.4	125.5	44.5	257	76.4	6787	105.7	83.9	757.4	126	48.8	284	79.5	6787
YBS	107	86.4	612.9	123.9	67.7	283	94.4	2714	108.1	86.5	635.7	124.9	71.2	365	99.8	2714
SRX	107	86.3	615.7	124	67.7	284	94	2729	108.1	86.5	638.6	125	71.1	366	99.4	2729
BBD	107.4	86.4	608.9	124.3	66.8	278	92.3	2880	108.5	86.3	637.4	125.7	70.3	373	97.4	2880
DCG	105	82.6	801.9	127.1	69.9	253	80.6	2137	105.9	83	810.3	127.6	73.4	277	85.8	2137
HZG	104.8	82.8	775.9	126.7	70.1	314	86.4	2034	105.9	82.8	797.3	127.9	73.6	370	92.7	2034
EMS	104.2	82.4	801	126.4	68.4	317	83.8	2380	105.2	82.4	819.9	127.6	72	345	90	2380
NYX	105.5	83.7	748.8	126	72	382	83.5	1903	106.4	83.3	773.6	127.6	75.9	331	83.4	1903
DFX	105.5	82.9	802.6	127.3	72.2	370	79.4	1988	106.4	82.5	829.1	129	72.4	313	79.2	1988
QDT lineage
TS	104.2	79.2	995.1	131.6	71.3	172	80.2	1586	104.3	79	1032.8	131.9	75.4	221	85.6	1586
HBY	104	79.7	974.7	130.5	68.7	215	77.7	2128	104.3	79.2	1025.4	131.7	72.9	253	81.1	2128
DBC	104.1	78.9	1018.7	131.9	71.3	206	78.6	1585	104.4	78.5	1069.5	133	75.7	232	80.7	1585
PHL	104.3	79.6	982.7	131	70	230	75.4	1916	104.8	79.2	1032.1	132.3	74.1	279	78.8	1916
NGS	104.5	80.3	945.8	130.2	71.9	297	70.9	2009	105.3	80	985.4	131.7	75.7	347	76.1	2009
TZY	105	80.6	943.6	130.3	69.2	334	67.1	2388	105.6	80	988.1	132.1	72.9	350	70.2	2388
SND	104.7	80.3	955.4	130.4	69.8	338	68.5	2310	105.3	79.7	997.8	132.1	73.4	352	71.3	2310
TLG	105.2	80.1	967.1	131.4	72.4	323	69.6	1866	105.8	79.6	1010.2	133	75.9	340	72.6	1866
SNJ	105.3	80	979.6	131.6	73.9	322	69.5	1527	105.9	79.4	1023.2	133.4	77.5	332	72.1	1527
JLS	105.2	82.1	859.9	128.1	66.9	487	54.9	1481	106.1	80.9	905.6	131.2	69.8	542	66.2	1481
TMS	104.8	80.4	973	130.4	71.2	321	51.5	1026	105.3	78.9	1025.4	133.4	74.5	498	69.1	1026
Note: BIO02: Mean Diurnal Range, BIO07: Temperature Annual Range, BIO08: Mean Temperature of Wettest Quarter, BIO13: Precipitation of Wettest Month, BIO15: Precipitation Seasonality

## Sheet: Table S4
Supplementary Data Table S4 Genetic information statistics of mapping rate and missing rate of 160 individuals in 28 populations.
Individual	Missing SNP	Total SNP	Missing rate	Mapping rate
SYG068	325	8244	0.03942	0.9409
SYG063	423	8244	0.05131	0.939
DM21337	401	8244	0.04864	0.9348
DM20023	847	8244	0.1027	0.9337
DM21348	407	8244	0.04937	0.9234
SYG065	473	8244	0.05738	0.9223
DM21350	454	8244	0.05507	0.9221
SYG066	449	8244	0.05446	0.9218
SYG0614	402	8244	0.04876	0.9217
DM20207	651	8244	0.07897	0.917
SYG064	468	8244	0.05677	0.9133
DM21288	475	8244	0.05762	0.9127
DM21349	516	8244	0.06259	0.9113
SYG107	409	8244	0.04961	0.9031
DM21286	494	8244	0.05992	0.9
DM20019	1006	8244	0.122	0.8992
LX00014	327	8244	0.03967	0.89
DM157933	1809	8244	0.2194	0.8869
DM19935	453	8244	0.05495	0.8812
SYG218	348	8244	0.04221	0.8796
DM21342	360	8244	0.04367	0.8794
DM157931	1857	8244	0.2253	0.8792
DM19995	447	8244	0.05422	0.8784
SYG0612	412	8244	0.04998	0.8766
DM157594	2165	8244	0.2626	0.8721
DM19992	442	8244	0.05361	0.8704
DM20022	620	8244	0.07521	0.8689
SYG216	490	8244	0.05944	0.8686
DM19928	1501	8244	0.182072	0.8672
DM21225	750	8244	0.09098	0.8667
DM19931	638	8244	0.07739	0.8663
DM16453	860	8244	0.1043	0.8651
SYG213	358	8244	0.04343	0.8643
DM17325	1450	8244	0.1759	0.8642
DM17323	874	8244	0.106	0.8634
DM21327	564	8244	0.06841	0.8624
LX00010	360	8244	0.04367	0.8573
DM19987	328	8244	0.03979	0.8564
DM21339	370	8244	0.04488	0.8525
DM19982	350	8244	0.04246	0.85
DM157595	2436	8244	0.2955	0.8481
DM19986	493	8244	0.0598	0.8437
DM17477	2159	8244	0.2619	0.8422
DM157932	1907	8244	0.2313	0.8393
DM149383	1036	8244	0.1257	0.8384
SYG102	594	8244	0.07205	0.8353
DM156003	1344	8244	0.163028	0.8337
DM21340	448	8244	0.05434	0.8317
LX00017	335	8244	0.04064	0.8281
DM21277	1307	8244	0.1585	0.8278
LX00003	370	8244	0.04488	0.8276
DM17322	842	8244	0.1021	0.8263
DM19994	629	8244	0.0763	0.826
DM19983	360	8244	0.04367	0.8245
DM157952	2044	8244	0.2479	0.8235
SYG109	564	8244	0.06841	0.8224
DM157593	2373	8244	0.2878	0.8181
DM21230	751	8244	0.0911	0.8112
DM19919	654	8244	0.07933	0.8107
DM19920	613	8244	0.07436	0.81
DM17324	925	8244	0.1122	0.8097
SYG215	453	8244	0.05495	0.806
DM15600	1550	8244	0.188016	0.8052
SYG161	486	8244	0.05895	0.8042
DM21352	433	8244	0.05252	0.8035
LX00009	359	8244	0.04355	0.8033
DM21262	1562	8244	0.1895	0.8021
DM149382	978	8244	0.1186	0.8019
DM21291	1108	8244	0.1344	0.7999
DM17474	2175	8244	0.2638	0.799
DM21301	1784	8244	0.2164	0.7962
SYG2110	416	8244	0.05046	0.7932
DM21326	565	8244	0.06853	0.7923
DM16449	1020	8244	0.1237	0.791
DM21290	498	8244	0.06041	0.789
DM21226	704	8244	0.0854	0.7874
SYG167	648	8244	0.0786	0.7868
DM19984	382	8244	0.04634	0.7817
DM21251	1035	8244	0.125546	0.7803
LX00005	374	8244	0.04537	0.7773
DM20025	729	8244	0.08843	0.7741
DM17321	1000	8244	0.1213	0.7736
SYG214	560	8244	0.06793	0.7731
SYG219	505	8244	0.06126	0.7711
SYG164	801	8244	0.09716	0.7704
DM21298	2088	8244	0.2533	0.7678
SYG0613	482	8244	0.05847	0.7674
SYG211	440	8244	0.05337	0.7659
DM21229	819	8244	0.09934	0.7648
DM19990	489	8244	0.05932	0.7636
LX00006	345	8244	0.04185	0.7617
DM149385	1448	8244	0.1756	0.7586
DM21303	1899	8244	0.2303	0.7577
DM149381	1443	8244	0.175	0.7572
DM21289	485	8244	0.05883	0.755
DM20206	489	8244	0.05932	0.7524
DM20165	708	8244	0.08588	0.7511
SYG162	469	8244	0.05689	0.7493
DM19981	646	8244	0.07836	0.7486
DM157596	2274	8244	0.275837	0.7477
DM21227	798	8244	0.0968	0.7448
DM20210	1209	8244	0.1467	0.7425
SYG152	523	8244	0.06344	0.7411
DM21329	1184	8244	0.1436	0.739
SYG169	631	8244	0.07654	0.7372
DM19930	691	8244	0.08382	0.7322
SYG1611	1224	8244	0.1485	0.7305
DM20208	995	8244	0.1207	0.7296
SYG101	413	8244	0.0501	0.7246
DM21325	1245	8244	0.151	0.7228
DM21300	1981	8244	0.2403	0.7223
DM19998	1805	8244	0.2189	0.7208
DM14687	1246	8244	0.1511	0.7164
DM16450	879	8244	0.1066	0.7163
DM156008	1300	8244	0.15769	0.7145
DM1560010	1415	8244	0.17164	0.712
SYG103	617	8244	0.07484	0.712
SYG163	510	8244	0.06186	0.7108
DM14676	1919	8244	0.2328	0.7102
DM14680	1458	8244	0.1769	0.7055
DM17478	2353	8244	0.2854	0.7017
DM20099	1033	8244	0.125303	0.7009
DM17476	2450	8244	0.2972	0.6996
DM21279	1499	8244	0.1818	0.6979
DM14684	1351	8244	0.1639	0.6977
SYG106	610	8244	0.07399	0.6976
DM20164	886	8244	0.1075	0.6933
SYG1011	485	8244	0.05883	0.691
DM19927	910	8244	0.1104	0.6909
DM14735	2436	8244	0.2955	0.6905
DM149384	1187	8244	0.144	0.6894
DM20205	589	8244	0.07145	0.6889
DM17475	2300	8244	0.279	0.6884
DM14734	2470	8244	0.2996	0.6828
DM20152	816	8244	0.09898	0.6779
SYG1010	1246	8244	0.1511	0.6723
DM21274	2024	8244	0.2455	0.6656
DM20026	768	8244	0.09316	0.6631
DM21247	1578	8244	0.191412	0.6599
DM20028	1051	8244	0.1275	0.6598
DM20151	1909	8244	0.2316	0.6541
DM21253	2545	8244	0.301709	0.6468
DM1560011	1235	8244	0.149806	0.6386
DM21246	1890	8244	0.229258	0.6356
DM17270	1064	8244	0.129064	0.6342
DM156001	1985	8244	0.240781	0.6331
DM21231	2429	8244	0.2946	0.6327
DM157592	2217	8244	0.268923	0.6295
DM14733	2389	8244	0.2898	0.6285
DM157591	2181	8244	0.264556	0.6252
DM17268	1900	8244	0.230471	0.6212
DM16461	2117	8244	0.2568	0.6148
DM14677	1838	8244	0.223	0.6135
DM14673	2074	8244	0.2516	0.613
DM17267	1087	8244	0.131853	0.6114
DM14731	2266	8244	0.2749	0.6095
DM14682	1392	8244	0.1689	0.608
DM20153	1077	8244	0.1306	0.6019
DM17266	2021	8244	0.245148	0.6014
DM14732	2312	8244	0.280446	0.6007

## Sheet: Table S5
Supplementary Data Table S5 Statistical information for 8244 single nucleotide polymorphisms (SNPs).
Code	Position	Number of Missing individual	Total individual	Missing rate
CTG_1	773673	32	160	0.2
CTG_1	929501	32	160	0.2
CTG_1	931362	32	160	0.2
CTG_1	950146	32	160	0.2
CTG_1	1033529	32	160	0.2
CTG_1	1038631	32	160	0.2
CTG_1	1635662	32	160	0.2
CTG_1	1728125	32	160	0.2
CTG_1	1787768	32	160	0.2
CTG_1	1947622	32	160	0.2
CTG_1	2404244	32	160	0.2
CTG_1	2563838	32	160	0.2
CTG_1	2833784	32	160	0.2
CTG_1	3768573	32	160	0.2
CTG_1	3928971	32	160	0.2
CTG_1	4555083	32	160	0.2
CTG_1	5231511	32	160	0.2
CTG_1	5391259	32	160	0.2
CTG_1	5559049	32	160	0.2
CTG_1	5579037	32	160	0.2
CTG_1	6784347	32	160	0.2
CTG_1	6902259	32	160	0.2
CTG_1	7499628	32	160	0.2
CTG_1	7651775	32	160	0.2
CTG_1	7979631	32	160	0.2
CTG_1	8478293	32	160	0.2
CTG_1	8983340	32	160	0.2
CTG_1	8985704	32	160	0.2
CTG_1	9217556	32	160	0.2
CTG_1	9730470	32	160	0.2
CTG_1	9801242	32	160	0.2
CTG_1	10100569	32	160	0.2
CTG_1	11748084	32	160	0.2
CTG_1	14745912	32	160	0.2
CTG_1	15939274	32	160	0.2
CTG_10	1628582	32	160	0.2
CTG_10	1931201	32	160	0.2
CTG_10	2113221	32	160	0.2
CTG_10	2493058	32	160	0.2
CTG_10	2826185	32	160	0.2
CTG_10	2958175	32	160	0.2
CTG_10	4115969	32	160	0.2
CTG_10	4385090	32	160	0.2
CTG_10	4396880	32	160	0.2
CTG_10	4555803	32	160	0.2
CTG_10	5185661	32	160	0.2
CTG_10	5605332	32	160	0.2
CTG_10	5777610	32	160	0.2
CTG_10	6637580	32	160	0.2
CTG_10	6743831	32	160	0.2
CTG_10	6795624	32	160	0.2
CTG_1022	593005	32	160	0.2
CTG_1023	145202	32	160	0.2
CTG_1023	1213812	32	160	0.2
CTG_1023	1783650	32	160	0.2
CTG_1024	304051	32	160	0.2
CTG_1024	485300	32	160	0.2
CTG_1024	856582	32	160	0.2
CTG_1034	997946	32	160	0.2
CTG_1034	1102759	32	160	0.2
CTG_1035	754649	32	160	0.2
CTG_1035	1325260	32	160	0.2
CTG_1047	647280	32	160	0.2
CTG_1048	641757	32	160	0.2
CTG_1048	1358119	32	160	0.2
CTG_1049	261728	32	160	0.2
CTG_1049	380598	32	160	0.2
CTG_1049	472966	32	160	0.2
CTG_107	73693	32	160	0.2
CTG_107	598286	32	160	0.2
CTG_107	599065	32	160	0.2
CTG_107	1360276	32	160	0.2
CTG_107	1642587	32	160	0.2
CTG_107	2780494	32	160	0.2
CTG_107	2864786	32	160	0.2
CTG_107	2940806	32	160	0.2
CTG_107	3917437	32	160	0.2
CTG_107	4763825	32	160	0.2
CTG_107	4906941	32	160	0.2
CTG_107	4922033	32	160	0.2
CTG_107	5160423	32	160	0.2
CTG_11	100981	32	160	0.2
CTG_11	1587107	32	160	0.2
CTG_11	2360999	32	160	0.2
CTG_11	3521628	32	160	0.2
CTG_11	3770010	32	160	0.2
CTG_11	3814499	32	160	0.2
CTG_117	365086	32	160	0.2
CTG_117	1750924	32	160	0.2
CTG_117	1930656	32	160	0.2
CTG_117	2943913	32	160	0.2
CTG_117	3159674	32	160	0.2
CTG_117	3385850	32	160	0.2
CTG_117	4361123	32	160	0.2
CTG_12	1079694	32	160	0.2
CTG_12	1646431	32	160	0.2
CTG_12	2193522	32	160	0.2
CTG_12	2555725	32	160	0.2
CTG_12	6225859	32	160	0.2
CTG_129	769992	32	160	0.2
CTG_129	1100722	32	160	0.2
CTG_129	3581046	32	160	0.2
CTG_129	4416898	32	160	0.2
CTG_129	4555010	32	160	0.2
CTG_13	663439	32	160	0.2
CTG_13	795476	32	160	0.2
CTG_13	1166296	32	160	0.2
CTG_13	2233742	32	160	0.2
CTG_13	2612449	32	160	0.2
CTG_13	3169908	32	160	0.2
CTG_13	3475866	32	160	0.2
CTG_13	3476814	32	160	0.2
CTG_13	3898279	32	160	0.2
CTG_13	3915786	32	160	0.2
CTG_13	4358190	32	160	0.2
CTG_13	5085451	32	160	0.2
CTG_13	5578174	32	160	0.2
CTG_13	6733767	32	160	0.2
CTG_130	41424	32	160	0.2
CTG_141	287355	32	160	0.2
CTG_141	370374	32	160	0.2
CTG_141	879721	32	160	0.2
CTG_141	1456793	32	160	0.2
CTG_141	2000062	32	160	0.2
CTG_141	3082589	32	160	0.2
CTG_141	3906736	32	160	0.2
CTG_141	4170498	32	160	0.2
CTG_141	4465232	32	160	0.2
CTG_153	154834	32	160	0.2
CTG_153	1015867	32	160	0.2
CTG_153	2751149	32	160	0.2
CTG_153	3046076	32	160	0.2
CTG_153	3135692	32	160	0.2
CTG_154	197995	32	160	0.2
CTG_154	791441	32	160	0.2
CTG_167	63266	32	160	0.2
CTG_17	1216232	32	160	0.2
CTG_17	4873040	32	160	0.2
CTG_17	5551957	32	160	0.2
CTG_17	6091569	32	160	0.2
CTG_177	145711	32	160	0.2
CTG_177	941569	32	160	0.2
CTG_188	89080	32	160	0.2
CTG_188	1026480	32	160	0.2
CTG_188	2392643	32	160	0.2
CTG_188	3621891	32	160	0.2
CTG_188	4093268	32	160	0.2
CTG_189	944196	32	160	0.2
CTG_19	1079256	32	160	0.2
CTG_19	1168619	32	160	0.2
CTG_19	2251543	32	160	0.2
CTG_19	2627827	32	160	0.2
CTG_19	2763966	32	160	0.2
CTG_19	3513868	32	160	0.2
CTG_19	3996776	32	160	0.2
CTG_19	4003444	32	160	0.2
CTG_19	4533900	32	160	0.2
CTG_19	4579238	32	160	0.2
CTG_19	4600468	32	160	0.2
CTG_19	4651340	32	160	0.2
CTG_19	5621211	32	160	0.2
CTG_19	5643931	32	160	0.2
CTG_19	5644183	32	160	0.2
CTG_19	5931109	32	160	0.2
CTG_200	265560	32	160	0.2
CTG_200	320571	32	160	0.2
CTG_200	486040	32	160	0.2
CTG_200	536811	32	160	0.2
CTG_200	537724	32	160	0.2
CTG_200	1597357	32	160	0.2
CTG_200	2857017	32	160	0.2
CTG_211	226047	32	160	0.2
CTG_211	272802	32	160	0.2
CTG_211	1380500	32	160	0.2
CTG_211	4099288	32	160	0.2
CTG_222	924466	32	160	0.2
CTG_222	1642418	32	160	0.2
CTG_222	1755718	32	160	0.2
CTG_222	3011177	32	160	0.2
CTG_234	570794	32	160	0.2
CTG_234	985315	32	160	0.2
CTG_234	1437052	32	160	0.2
CTG_234	1660461	32	160	0.2
CTG_234	1770681	32	160	0.2
CTG_234	1869516	32	160	0.2
CTG_234	2370095	32	160	0.2
CTG_234	2392817	32	160	0.2
CTG_234	3017161	32	160	0.2
CTG_234	3168590	32	160	0.2
CTG_234	3275703	32	160	0.2
CTG_234	4019384	32	160	0.2
CTG_234	4026380	32	160	0.2
CTG_235	472755	32	160	0.2
CTG_246	1731863	32	160	0.2
CTG_246	2668907	32	160	0.2
CTG_246	3088222	32	160	0.2
CTG_246	3260347	32	160	0.2
CTG_246	3276853	32	160	0.2
CTG_246	3680554	32	160	0.2
CTG_247	525527	32	160	0.2
CTG_247	1066667	32	160	0.2
CTG_258	2908241	32	160	0.2
CTG_258	3382775	32	160	0.2
CTG_258	3432156	32	160	0.2
CTG_258	3679626	32	160	0.2
CTG_27	379432	32	160	0.2
CTG_27	1037832	32	160	0.2
CTG_27	1038067	32	160	0.2
CTG_27	1039375	32	160	0.2
CTG_27	1459273	32	160	0.2
CTG_27	2060278	32	160	0.2
CTG_27	2231620	32	160	0.2
CTG_27	3140810	32	160	0.2
CTG_27	4189711	32	160	0.2
CTG_27	4372725	32	160	0.2
CTG_270	385839	32	160	0.2
CTG_270	686795	32	160	0.2
CTG_270	3561006	32	160	0.2
CTG_282	906868	32	160	0.2
CTG_282	1095827	32	160	0.2
CTG_282	3638097	32	160	0.2
CTG_294	610215	32	160	0.2
CTG_295	959835	32	160	0.2
CTG_3	618844	32	160	0.2
CTG_3	1143241	32	160	0.2
CTG_3	2256989	32	160	0.2
CTG_3	2522880	32	160	0.2
CTG_3	2535182	32	160	0.2
CTG_3	4110392	32	160	0.2
CTG_3	4307688	32	160	0.2
CTG_3	4627855	32	160	0.2
CTG_3	5529742	32	160	0.2
CTG_3	7040688	32	160	0.2
CTG_3	7868392	32	160	0.2
CTG_3	8180588	32	160	0.2
CTG_3	9953043	32	160	0.2
CTG_3	10738177	32	160	0.2
CTG_3	12282458	32	160	0.2
CTG_3	12688819	32	160	0.2
CTG_3	12788862	32	160	0.2
CTG_3	13131596	32	160	0.2
CTG_3	14398861	32	160	0.2
CTG_306	521940	32	160	0.2
CTG_306	925297	32	160	0.2
CTG_306	1364360	32	160	0.2
CTG_306	1652276	32	160	0.2
CTG_306	1692467	32	160	0.2
CTG_306	1809518	32	160	0.2
CTG_306	2462355	32	160	0.2
CTG_306	3121547	32	160	0.2
CTG_306	3380126	32	160	0.2
CTG_306	3553957	32	160	0.2
CTG_307	356753	32	160	0.2
CTG_307	1026746	32	160	0.2
CTG_307	1052479	32	160	0.2
CTG_318	1644399	32	160	0.2
CTG_318	2005578	32	160	0.2
CTG_319	455929	32	160	0.2
CTG_330	1424342	32	160	0.2
CTG_330	1571921	32	160	0.2
CTG_330	2953588	32	160	0.2
CTG_330	3574010	32	160	0.2
CTG_331	159212	32	160	0.2
CTG_331	1017986	32	160	0.2
CTG_332	378131	32	160	0.2
CTG_342	1061670	32	160	0.2
CTG_342	1192530	32	160	0.2
CTG_342	2077202	32	160	0.2
CTG_342	3103557	32	160	0.2
CTG_343	474517	32	160	0.2
CTG_354	512521	32	160	0.2
CTG_354	1919583	32	160	0.2
CTG_354	3290812	32	160	0.2
CTG_354	3460377	32	160	0.2
CTG_355	1253907	32	160	0.2
CTG_36	307406	32	160	0.2
CTG_36	612174	32	160	0.2
CTG_36	842726	32	160	0.2
CTG_36	2990530	32	160	0.2
CTG_36	4365698	32	160	0.2
CTG_36	5033670	32	160	0.2
CTG_365	1187364	32	160	0.2
CTG_365	1707154	32	160	0.2
CTG_365	2948103	32	160	0.2
CTG_365	3608511	32	160	0.2
CTG_377	597050	32	160	0.2
CTG_377	1452240	32	160	0.2
CTG_377	2528875	32	160	0.2
CTG_377	2532483	32	160	0.2
CTG_377	2627566	32	160	0.2
CTG_377	3601587	32	160	0.2
CTG_378	1010387	32	160	0.2
CTG_379	449830	32	160	0.2
CTG_388	3097044	32	160	0.2
CTG_4	220106	32	160	0.2
CTG_4	1325639	32	160	0.2
CTG_4	1679855	32	160	0.2
CTG_4	2944862	32	160	0.2
CTG_4	3924208	32	160	0.2
CTG_4	4605871	32	160	0.2
CTG_4	4720016	32	160	0.2
CTG_4	5444550	32	160	0.2
CTG_4	6082598	32	160	0.2
CTG_4	6581330	32	160	0.2
CTG_4	6814796	32	160	0.2
CTG_4	8994080	32	160	0.2
CTG_4	9227544	32	160	0.2
CTG_4	10619233	32	160	0.2
CTG_4	10899317	32	160	0.2
CTG_400	594173	32	160	0.2
CTG_400	1261117	32	160	0.2
CTG_400	1285031	32	160	0.2
CTG_400	1826790	32	160	0.2
CTG_400	2623950	32	160	0.2
CTG_400	2792771	32	160	0.2
CTG_400	3078758	32	160	0.2
CTG_400	3271036	32	160	0.2
CTG_411	99314	32	160	0.2
CTG_411	778293	32	160	0.2
CTG_411	3115679	32	160	0.2
CTG_411	3489415	32	160	0.2
CTG_412	227512	32	160	0.2
CTG_412	433004	32	160	0.2
CTG_412	1321530	32	160	0.2
CTG_412	1393527	32	160	0.2
CTG_422	1926061	32	160	0.2
CTG_422	2399598	32	160	0.2
CTG_422	3140353	32	160	0.2
CTG_423	526902	32	160	0.2
CTG_423	528465	32	160	0.2
CTG_433	182771	32	160	0.2
CTG_433	1302141	32	160	0.2
CTG_433	1907892	32	160	0.2
CTG_433	1953329	32	160	0.2
CTG_433	3319814	32	160	0.2
CTG_434	882555	32	160	0.2
CTG_434	921123	32	160	0.2
CTG_444	716882	32	160	0.2
CTG_444	2145185	32	160	0.2
CTG_444	2823065	32	160	0.2
CTG_444	2877293	32	160	0.2
CTG_444	2947170	32	160	0.2
CTG_444	3198229	32	160	0.2
CTG_444	3217150	32	160	0.2
CTG_444	3388071	32	160	0.2
CTG_445	1432468	32	160	0.2
CTG_455	1781539	32	160	0.2
CTG_455	2215322	32	160	0.2
CTG_455	2383097	32	160	0.2
CTG_455	3193468	32	160	0.2
CTG_46	566707	32	160	0.2
CTG_46	692558	32	160	0.2
CTG_46	758041	32	160	0.2
CTG_46	1752738	32	160	0.2
CTG_46	2597566	32	160	0.2
CTG_46	2846952	32	160	0.2
CTG_46	2889056	32	160	0.2
CTG_46	2960925	32	160	0.2
CTG_46	3370988	32	160	0.2
CTG_46	3681006	32	160	0.2
CTG_46	5151411	32	160	0.2
CTG_46	5530347	32	160	0.2
CTG_467	1184285	32	160	0.2
CTG_467	1637688	32	160	0.2
CTG_467	1875642	32	160	0.2
CTG_468	669096	32	160	0.2
CTG_469	84194	32	160	0.2
CTG_469	357626	32	160	0.2
CTG_469	624374	32	160	0.2
CTG_480	1242407	32	160	0.2
CTG_480	1458768	32	160	0.2
CTG_480	1495013	32	160	0.2
CTG_480	1953653	32	160	0.2
CTG_480	2308318	32	160	0.2
CTG_480	2875644	32	160	0.2
CTG_481	199078	32	160	0.2
CTG_481	597483	32	160	0.2
CTG_493	315098	32	160	0.2
CTG_493	407161	32	160	0.2
CTG_493	675834	32	160	0.2
CTG_493	1458971	32	160	0.2
CTG_493	1876826	32	160	0.2
CTG_493	1964146	32	160	0.2
CTG_493	3173730	32	160	0.2
CTG_494	257775	32	160	0.2
CTG_494	455968	32	160	0.2
CTG_5	1082122	32	160	0.2
CTG_5	1616570	32	160	0.2
CTG_5	1735579	32	160	0.2
CTG_5	2923297	32	160	0.2
CTG_5	3039503	32	160	0.2
CTG_5	4539937	32	160	0.2
CTG_5	5423065	32	160	0.2
CTG_5	5543300	32	160	0.2
CTG_5	5603948	32	160	0.2
CTG_5	6573035	32	160	0.2
CTG_5	6788725	32	160	0.2
CTG_5	6847508	32	160	0.2
CTG_5	7792153	32	160	0.2
CTG_5	8280456	32	160	0.2
CTG_5	9232061	32	160	0.2
CTG_5	9880384	32	160	0.2
CTG_505	621230	32	160	0.2
CTG_505	773222	32	160	0.2
CTG_505	1856817	32	160	0.2
CTG_505	1973239	32	160	0.2
CTG_518	543564	32	160	0.2
CTG_518	1216047	32	160	0.2
CTG_518	1217031	32	160	0.2
CTG_518	1260480	32	160	0.2
CTG_518	1376309	32	160	0.2
CTG_518	2372682	32	160	0.2
CTG_519	140716	32	160	0.2
CTG_519	189168	32	160	0.2
CTG_519	508593	32	160	0.2
CTG_531	552768	32	160	0.2
CTG_531	1394426	32	160	0.2
CTG_531	1725130	32	160	0.2
CTG_531	2010641	32	160	0.2
CTG_533	420271	32	160	0.2
CTG_533	770365	32	160	0.2
CTG_544	1530445	32	160	0.2
CTG_545	292724	32	160	0.2
CTG_547	26860	32	160	0.2
CTG_547	340183	32	160	0.2
CTG_557	570623	32	160	0.2
CTG_557	804756	32	160	0.2
CTG_557	1046537	32	160	0.2
CTG_557	1539482	32	160	0.2
CTG_557	1893955	32	160	0.2
CTG_557	2751241	32	160	0.2
CTG_557	2844116	32	160	0.2
CTG_558	513954	32	160	0.2
CTG_558	578822	32	160	0.2
CTG_56	355317	32	160	0.2
CTG_56	490387	32	160	0.2
CTG_56	1823961	32	160	0.2
CTG_56	2062610	32	160	0.2
CTG_56	2077539	32	160	0.2
CTG_56	2565787	32	160	0.2
CTG_56	3247109	32	160	0.2
CTG_56	5589531	32	160	0.2
CTG_570	419126	32	160	0.2
CTG_570	1161058	32	160	0.2
CTG_571	499434	32	160	0.2
CTG_571	1155105	32	160	0.2
CTG_572	332425	32	160	0.2
CTG_583	361083	32	160	0.2
CTG_583	409781	32	160	0.2
CTG_583	580178	32	160	0.2
CTG_583	602495	32	160	0.2
CTG_583	1205139	32	160	0.2
CTG_583	2057372	32	160	0.2
CTG_583	2286572	32	160	0.2
CTG_583	2454115	32	160	0.2
CTG_583	2589665	32	160	0.2
CTG_583	2710751	32	160	0.2
CTG_583	2983541	32	160	0.2
CTG_583	3054414	32	160	0.2
CTG_584	326185	32	160	0.2
CTG_584	841025	32	160	0.2
CTG_585	81422	32	160	0.2
CTG_585	328595	32	160	0.2
CTG_585	482737	32	160	0.2
CTG_595	2292661	32	160	0.2
CTG_595	2452815	32	160	0.2
CTG_596	484327	32	160	0.2
CTG_596	487817	32	160	0.2
CTG_596	1113590	32	160	0.2
CTG_597	685254	32	160	0.2
CTG_6	1002911	32	160	0.2
CTG_6	1250616	32	160	0.2
CTG_6	1636612	32	160	0.2
CTG_6	5115835	32	160	0.2
CTG_6	5387072	32	160	0.2
CTG_6	8915400	32	160	0.2
CTG_6	8923018	32	160	0.2
CTG_6	10219108	32	160	0.2
CTG_608	55379	32	160	0.2
CTG_608	1114970	32	160	0.2
CTG_608	1261161	32	160	0.2
CTG_608	2593279	32	160	0.2
CTG_621	300957	32	160	0.2
CTG_621	360629	32	160	0.2
CTG_621	401405	32	160	0.2
CTG_621	426258	32	160	0.2
CTG_621	667758	32	160	0.2
CTG_621	2597749	32	160	0.2
CTG_621	2802927	32	160	0.2
CTG_621	2845981	32	160	0.2
CTG_621	2858387	32	160	0.2
CTG_622	107653	32	160	0.2
CTG_634	1603839	32	160	0.2
CTG_634	2626514	32	160	0.2
CTG_634	2726267	32	160	0.2
CTG_635	944287	32	160	0.2
CTG_635	1313830	32	160	0.2
CTG_646	759624	32	160	0.2
CTG_646	1125933	32	160	0.2
CTG_646	1455333	32	160	0.2
CTG_646	2924720	32	160	0.2
CTG_647	51093	32	160	0.2
CTG_647	817933	32	160	0.2
CTG_647	1485559	32	160	0.2
CTG_648	386318	32	160	0.2
CTG_659	108068	32	160	0.2
CTG_659	1103990	32	160	0.2
CTG_659	1847198	32	160	0.2
CTG_659	1934429	32	160	0.2
CTG_66	604304	32	160	0.2
CTG_66	628345	32	160	0.2
CTG_66	628739	32	160	0.2
CTG_66	808929	32	160	0.2
CTG_66	1177060	32	160	0.2
CTG_66	1327470	32	160	0.2
CTG_66	2433622	32	160	0.2
CTG_66	4296602	32	160	0.2
CTG_66	4685772	32	160	0.2
CTG_660	391030	32	160	0.2
CTG_660	591979	32	160	0.2
CTG_660	654657	32	160	0.2
CTG_660	1398210	32	160	0.2
CTG_660	1498666	32	160	0.2
CTG_661	367798	32	160	0.2
CTG_661	490843	32	160	0.2
CTG_672	523006	32	160	0.2
CTG_672	1363784	32	160	0.2
CTG_672	1800386	32	160	0.2
CTG_672	2372891	32	160	0.2
CTG_672	2559418	32	160	0.2
CTG_672	2693525	32	160	0.2
CTG_684	109027	32	160	0.2
CTG_684	155426	32	160	0.2
CTG_684	538038	32	160	0.2
CTG_684	584972	32	160	0.2
CTG_684	639571	32	160	0.2
CTG_684	673665	32	160	0.2
CTG_684	1276031	32	160	0.2
CTG_684	1292868	32	160	0.2
CTG_685	179829	32	160	0.2
CTG_685	1085700	32	160	0.2
CTG_697	573238	32	160	0.2
CTG_697	1353311	32	160	0.2
CTG_698	261960	32	160	0.2
CTG_698	699032	32	160	0.2
CTG_698	964117	32	160	0.2
CTG_698	1623857	32	160	0.2
CTG_7	426490	32	160	0.2
CTG_7	1857035	32	160	0.2
CTG_7	2931999	32	160	0.2
CTG_7	4263406	32	160	0.2
CTG_7	4468937	32	160	0.2
CTG_7	4798705	32	160	0.2
CTG_7	5479149	32	160	0.2
CTG_7	5580189	32	160	0.2
CTG_7	6173460	32	160	0.2
CTG_700	46280	32	160	0.2
CTG_710	710561	32	160	0.2
CTG_710	2087192	32	160	0.2
CTG_710	2372735	32	160	0.2
CTG_710	2544706	32	160	0.2
CTG_710	2632811	32	160	0.2
CTG_724	267212	32	160	0.2
CTG_724	521739	32	160	0.2
CTG_724	1548214	32	160	0.2
CTG_724	1584823	32	160	0.2
CTG_736	378537	32	160	0.2
CTG_736	897665	32	160	0.2
CTG_736	2203469	32	160	0.2
CTG_737	533624	32	160	0.2
CTG_737	1170078	32	160	0.2
CTG_737	1623393	32	160	0.2
CTG_737	1631972	32	160	0.2
CTG_749	892531	32	160	0.2
CTG_749	2401416	32	160	0.2
CTG_749	2614885	32	160	0.2
CTG_75	166914	32	160	0.2
CTG_75	1322466	32	160	0.2
CTG_75	1629077	32	160	0.2
CTG_75	1954709	32	160	0.2
CTG_75	3060216	32	160	0.2
CTG_750	535203	32	160	0.2
CTG_750	1265669	32	160	0.2
CTG_750	1746539	32	160	0.2
CTG_751	70551	32	160	0.2
CTG_751	149067	32	160	0.2
CTG_76	70633	32	160	0.2
CTG_762	313247	32	160	0.2
CTG_762	448271	32	160	0.2
CTG_762	1663341	32	160	0.2
CTG_762	1914975	32	160	0.2
CTG_763	888842	32	160	0.2
CTG_763	1499844	32	160	0.2
CTG_775	227073	32	160	0.2
CTG_775	418505	32	160	0.2
CTG_775	694544	32	160	0.2
CTG_775	697047	32	160	0.2
CTG_775	1016043	32	160	0.2
CTG_775	1052473	32	160	0.2
CTG_775	1918994	32	160	0.2
CTG_775	2541982	32	160	0.2
CTG_776	220270	32	160	0.2
CTG_776	878326	32	160	0.2
CTG_776	1146141	32	160	0.2
CTG_776	1355075	32	160	0.2
CTG_777	478283	32	160	0.2
CTG_788	186839	32	160	0.2
CTG_788	1563350	32	160	0.2
CTG_788	1978506	32	160	0.2
CTG_789	480565	32	160	0.2
CTG_789	695693	32	160	0.2
CTG_789	1017634	32	160	0.2
CTG_789	1142282	32	160	0.2
CTG_8	276601	32	160	0.2
CTG_8	1123315	32	160	0.2
CTG_8	1139219	32	160	0.2
CTG_8	1191502	32	160	0.2
CTG_8	1424114	32	160	0.2
CTG_8	1630867	32	160	0.2
CTG_8	2052262	32	160	0.2
CTG_8	3576312	32	160	0.2
CTG_8	3987080	32	160	0.2
CTG_8	6442502	32	160	0.2
CTG_8	6444500	32	160	0.2
CTG_8	6712865	32	160	0.2
CTG_8	7410640	32	160	0.2
CTG_801	392125	32	160	0.2
CTG_801	1183065	32	160	0.2
CTG_806	44797	32	160	0.2
CTG_814	704495	32	160	0.2
CTG_814	863992	32	160	0.2
CTG_814	993151	32	160	0.2
CTG_814	1169925	32	160	0.2
CTG_814	2145349	32	160	0.2
CTG_815	176393	32	160	0.2
CTG_815	463433	32	160	0.2
CTG_841	355832	32	160	0.2
CTG_841	543955	32	160	0.2
CTG_841	1096471	32	160	0.2
CTG_841	1162440	32	160	0.2
CTG_841	1162679	32	160	0.2
CTG_841	1320998	32	160	0.2
CTG_841	1337427	32	160	0.2
CTG_85	953956	32	160	0.2
CTG_85	966861	32	160	0.2
CTG_85	2096109	32	160	0.2
CTG_85	2966589	32	160	0.2
CTG_85	2980323	32	160	0.2
CTG_853	1023936	32	160	0.2
CTG_853	1079143	32	160	0.2
CTG_853	2367977	32	160	0.2
CTG_866	880326	32	160	0.2
CTG_867	121005	32	160	0.2
CTG_867	491132	32	160	0.2
CTG_867	981210	32	160	0.2
CTG_867	1170231	32	160	0.2
CTG_867	1314587	32	160	0.2
CTG_868	253746	32	160	0.2
CTG_868	603528	32	160	0.2
CTG_879	248289	32	160	0.2
CTG_879	436991	32	160	0.2
CTG_879	438242	32	160	0.2
CTG_879	638587	32	160	0.2
CTG_879	791178	32	160	0.2
CTG_879	1874205	32	160	0.2
CTG_879	2295577	32	160	0.2
CTG_892	339487	32	160	0.2
CTG_892	1261197	32	160	0.2
CTG_892	1828200	32	160	0.2
CTG_894	447487	32	160	0.2
CTG_9	333301	32	160	0.2
CTG_9	526856	32	160	0.2
CTG_9	1613610	32	160	0.2
CTG_9	1857731	32	160	0.2
CTG_9	3621010	32	160	0.2
CTG_9	4588840	32	160	0.2
CTG_9	5565832	32	160	0.2
CTG_9	6872929	32	160	0.2
CTG_9	7226711	32	160	0.2
CTG_905	1580451	32	160	0.2
CTG_905	1677020	32	160	0.2
CTG_905	1793607	32	160	0.2
CTG_906	124769	32	160	0.2
CTG_906	676901	32	160	0.2
CTG_906	999998	32	160	0.2
CTG_906	1932761	32	160	0.2
CTG_906	1948640	32	160	0.2
CTG_907	440378	32	160	0.2
CTG_907	446683	32	160	0.2
CTG_907	914215	32	160	0.2
CTG_918	126738	32	160	0.2
CTG_918	165377	32	160	0.2
CTG_918	429151	32	160	0.2
CTG_918	1014282	32	160	0.2
CTG_918	1476723	32	160	0.2
CTG_918	1822939	32	160	0.2
CTG_919	16312	32	160	0.2
CTG_919	430353	32	160	0.2
CTG_919	1219252	32	160	0.2
CTG_931	269517	32	160	0.2
CTG_931	1814046	32	160	0.2
CTG_931	2017699	32	160	0.2
CTG_932	620371	32	160	0.2
CTG_932	702575	32	160	0.2
CTG_933	113046	32	160	0.2
CTG_933	444463	32	160	0.2
CTG_944	439179	32	160	0.2
CTG_944	1678652	32	160	0.2
CTG_944	1698152	32	160	0.2
CTG_957	543312	32	160	0.2
CTG_957	794883	32	160	0.2
CTG_957	2218741	32	160	0.2
CTG_958	713939	32	160	0.2
CTG_958	1525909	32	160	0.2
CTG_958	1569535	32	160	0.2
CTG_96	45222	32	160	0.2
CTG_96	460292	32	160	0.2
CTG_96	991592	32	160	0.2
CTG_96	1412693	32	160	0.2
CTG_96	2352794	32	160	0.2
CTG_96	2546121	32	160	0.2
CTG_970	1977987	32	160	0.2
CTG_970	2029914	32	160	0.2
CTG_971	1058325	32	160	0.2
CTG_971	1771777	32	160	0.2
CTG_983	825601	32	160	0.2
CTG_983	1102923	32	160	0.2
CTG_996	926839	32	160	0.2
CTG_996	1238020	32	160	0.2
CTG_996	1818015	32	160	0.2
CTG_996	1819706	32	160	0.2
CTG_997	210366	32	160	0.2
CTG_997	218726	32	160	0.2
CTG_997	481522	32	160	0.2
CTG_997	521609	32	160	0.2
CTG_997	730929	32	160	0.2
CTG_997	740245	32	160	0.2
CTG_997	788229	32	160	0.2
CTG_997	924367	32	160	0.2
CTG_997	1225911	32	160	0.2
CTG_997	1419331	32	160	0.2
CTG_1	833355	31	160	0.1938
CTG_1	1035814	31	160	0.1938
CTG_1	1399042	31	160	0.1938
CTG_1	1554715	31	160	0.1938
CTG_1	1777926	31	160	0.1938
CTG_1	2434100	31	160	0.1938
CTG_1	2752035	31	160	0.1938
CTG_1	2867318	31	160	0.1938
CTG_1	3992550	31	160	0.1938
CTG_1	4132308	31	160	0.1938
CTG_1	4586332	31	160	0.1938
CTG_1	5186825	31	160	0.1938
CTG_1	6467936	31	160	0.1938
CTG_1	6498634	31	160	0.1938
CTG_1	6908134	31	160	0.1938
CTG_1	6947796	31	160	0.1938
CTG_1	7511383	31	160	0.1938
CTG_1	7601322	31	160	0.1938
CTG_1	7624805	31	160	0.1938
CTG_1	8405126	31	160	0.1938
CTG_1	8988729	31	160	0.1938
CTG_1	9849289	31	160	0.1938
CTG_1	10811082	31	160	0.1938
CTG_1	12918890	31	160	0.1938
CTG_1	15392102	31	160	0.1938
CTG_1	15524722	31	160	0.1938
CTG_1	16023700	31	160	0.1938
CTG_1	16032027	31	160	0.1938
CTG_1	16068990	31	160	0.1938
CTG_10	1192118	31	160	0.1938
CTG_10	1869468	31	160	0.1938
CTG_10	2041539	31	160	0.1938
CTG_10	2418804	31	160	0.1938
CTG_10	2826304	31	160	0.1938
CTG_10	2969453	31	160	0.1938
CTG_10	3057572	31	160	0.1938
CTG_10	3113684	31	160	0.1938
CTG_10	3554749	31	160	0.1938
CTG_10	4258755	31	160	0.1938
CTG_10	4792630	31	160	0.1938
CTG_10	6927466	31	160	0.1938
CTG_10	7132488	31	160	0.1938
CTG_1010	752781	31	160	0.1938
CTG_1010	851650	31	160	0.1938
CTG_1022	1326571	31	160	0.1938
CTG_1022	1718408	31	160	0.1938
CTG_1022	1951970	31	160	0.1938
CTG_1023	388927	31	160	0.1938
CTG_1023	583275	31	160	0.1938
CTG_1023	1215582	31	160	0.1938
CTG_1023	1406046	31	160	0.1938
CTG_1023	1421796	31	160	0.1938
CTG_1023	1425882	31	160	0.1938
CTG_1023	1749974	31	160	0.1938
CTG_1034	932563	31	160	0.1938
CTG_1034	1775359	31	160	0.1938
CTG_1035	775551	31	160	0.1938
CTG_1035	1153172	31	160	0.1938
CTG_1035	1431507	31	160	0.1938
CTG_1035	1946173	31	160	0.1938
CTG_1048	501626	31	160	0.1938
CTG_1048	611902	31	160	0.1938
CTG_1048	722518	31	160	0.1938
CTG_1048	852535	31	160	0.1938
CTG_1048	1280209	31	160	0.1938
CTG_1049	641469	31	160	0.1938
CTG_1049	1160651	31	160	0.1938
CTG_107	303726	31	160	0.1938
CTG_107	954283	31	160	0.1938
CTG_107	1032880	31	160	0.1938
CTG_107	2633059	31	160	0.1938
CTG_107	2644902	31	160	0.1938
CTG_107	2916630	31	160	0.1938
CTG_107	3359557	31	160	0.1938
CTG_107	3568493	31	160	0.1938
CTG_107	3762227	31	160	0.1938
CTG_107	4640894	31	160	0.1938
CTG_107	5083047	31	160	0.1938
CTG_11	224550	31	160	0.1938
CTG_11	2155331	31	160	0.1938
CTG_11	2242259	31	160	0.1938
CTG_11	2242727	31	160	0.1938
CTG_11	2610053	31	160	0.1938
CTG_11	3435894	31	160	0.1938
CTG_11	4292592	31	160	0.1938
CTG_11	5228544	31	160	0.1938
CTG_11	5988455	31	160	0.1938
CTG_11	6275825	31	160	0.1938
CTG_11	6673251	31	160	0.1938
CTG_117	518404	31	160	0.1938
CTG_117	633926	31	160	0.1938
CTG_117	693680	31	160	0.1938
CTG_117	732818	31	160	0.1938
CTG_117	2700668	31	160	0.1938
CTG_117	3972684	31	160	0.1938
CTG_117	4263910	31	160	0.1938
CTG_117	4604780	31	160	0.1938
CTG_118	25758	31	160	0.1938
CTG_118	345150	31	160	0.1938
CTG_12	3472344	31	160	0.1938
CTG_12	5122037	31	160	0.1938
CTG_12	6223566	31	160	0.1938
CTG_12	6509553	31	160	0.1938
CTG_12	6752075	31	160	0.1938
CTG_129	727886	31	160	0.1938
CTG_129	1146704	31	160	0.1938
CTG_129	1150469	31	160	0.1938
CTG_129	1922127	31	160	0.1938
CTG_129	1960846	31	160	0.1938
CTG_129	2247717	31	160	0.1938
CTG_129	2249627	31	160	0.1938
CTG_129	2651118	31	160	0.1938
CTG_129	3752047	31	160	0.1938
CTG_129	4501768	31	160	0.1938
CTG_13	271499	31	160	0.1938
CTG_13	423904	31	160	0.1938
CTG_13	641556	31	160	0.1938
CTG_13	645964	31	160	0.1938
CTG_13	1496425	31	160	0.1938
CTG_13	2675662	31	160	0.1938
CTG_13	2680269	31	160	0.1938
CTG_13	2967619	31	160	0.1938
CTG_13	3965712	31	160	0.1938
CTG_13	4209357	31	160	0.1938
CTG_13	4281158	31	160	0.1938
CTG_13	5039362	31	160	0.1938
CTG_13	5314090	31	160	0.1938
CTG_130	545350	31	160	0.1938
CTG_130	545650	31	160	0.1938
CTG_130	784251	31	160	0.1938
CTG_141	370713	31	160	0.1938
CTG_141	894113	31	160	0.1938
CTG_141	2533892	31	160	0.1938
CTG_141	4389284	31	160	0.1938
CTG_143	395095	31	160	0.1938
CTG_153	727633	31	160	0.1938
CTG_153	836939	31	160	0.1938
CTG_153	1762031	31	160	0.1938
CTG_153	1971562	31	160	0.1938
CTG_153	2382558	31	160	0.1938
CTG_153	3016798	31	160	0.1938
CTG_153	3250806	31	160	0.1938
CTG_153	4124956	31	160	0.1938
CTG_153	4410205	31	160	0.1938
CTG_153	4514301	31	160	0.1938
CTG_154	812112	31	160	0.1938
CTG_155	59443	31	160	0.1938
CTG_17	1314537	31	160	0.1938
CTG_17	1564835	31	160	0.1938
CTG_17	2916967	31	160	0.1938
CTG_17	3823267	31	160	0.1938
CTG_17	4491925	31	160	0.1938
CTG_17	4522800	31	160	0.1938
CTG_17	5531814	31	160	0.1938
CTG_17	6351741	31	160	0.1938
CTG_17	6525136	31	160	0.1938
CTG_177	456814	31	160	0.1938
CTG_188	2612879	31	160	0.1938
CTG_188	3403224	31	160	0.1938
CTG_188	4053502	31	160	0.1938
CTG_19	3836205	31	160	0.1938
CTG_19	4759505	31	160	0.1938
CTG_19	4891023	31	160	0.1938
CTG_19	5860494	31	160	0.1938
CTG_19	6356120	31	160	0.1938
CTG_192	59968	31	160	0.1938
CTG_200	482673	31	160	0.1938
CTG_200	728541	31	160	0.1938
CTG_200	903249	31	160	0.1938
CTG_211	1980303	31	160	0.1938
CTG_211	2049593	31	160	0.1938
CTG_211	2129539	31	160	0.1938
CTG_211	3628934	31	160	0.1938
CTG_222	2158671	31	160	0.1938
CTG_222	3215393	31	160	0.1938
CTG_222	3781423	31	160	0.1938
CTG_234	1257974	31	160	0.1938
CTG_234	1538450	31	160	0.1938
CTG_234	2355047	31	160	0.1938
CTG_234	2426253	31	160	0.1938
CTG_234	2767398	31	160	0.1938
CTG_234	2995169	31	160	0.1938
CTG_234	3426121	31	160	0.1938
CTG_234	3556615	31	160	0.1938
CTG_234	3738174	31	160	0.1938
CTG_234	4137837	31	160	0.1938
CTG_235	1133337	31	160	0.1938
CTG_247	94027	31	160	0.1938
CTG_247	1067471	31	160	0.1938
CTG_247	1067704	31	160	0.1938
CTG_258	167922	31	160	0.1938
CTG_258	404688	31	160	0.1938
CTG_258	586767	31	160	0.1938
CTG_258	1027780	31	160	0.1938
CTG_258	2255314	31	160	0.1938
CTG_258	2428667	31	160	0.1938
CTG_258	3538119	31	160	0.1938
CTG_27	378523	31	160	0.1938
CTG_27	383526	31	160	0.1938
CTG_27	496180	31	160	0.1938
CTG_27	996876	31	160	0.1938
CTG_27	3252701	31	160	0.1938
CTG_270	645262	31	160	0.1938
CTG_270	1000838	31	160	0.1938
CTG_270	1270488	31	160	0.1938
CTG_270	1966449	31	160	0.1938
CTG_270	2180192	31	160	0.1938
CTG_270	2881717	31	160	0.1938
CTG_282	2277190	31	160	0.1938
CTG_282	2753035	31	160	0.1938
CTG_282	3313220	31	160	0.1938
CTG_282	3557478	31	160	0.1938
CTG_294	194046	31	160	0.1938
CTG_295	139965	31	160	0.1938
CTG_295	567474	31	160	0.1938
CTG_295	712793	31	160	0.1938
CTG_3	2089141	31	160	0.1938
CTG_3	4045462	31	160	0.1938
CTG_3	4304614	31	160	0.1938
CTG_3	4578608	31	160	0.1938
CTG_3	5085578	31	160	0.1938
CTG_3	5144302	31	160	0.1938
CTG_3	5709859	31	160	0.1938
CTG_3	6812722	31	160	0.1938
CTG_3	9295676	31	160	0.1938
CTG_3	9791836	31	160	0.1938
CTG_3	9884289	31	160	0.1938
CTG_3	10722210	31	160	0.1938
CTG_3	10863215	31	160	0.1938
CTG_3	11994663	31	160	0.1938
CTG_3	12085002	31	160	0.1938
CTG_3	12344500	31	160	0.1938
CTG_3	13048484	31	160	0.1938
CTG_3	13857228	31	160	0.1938
CTG_306	2252062	31	160	0.1938
CTG_306	3311608	31	160	0.1938
CTG_306	3809674	31	160	0.1938
CTG_318	272266	31	160	0.1938
CTG_318	440363	31	160	0.1938
CTG_318	1114813	31	160	0.1938
CTG_318	2645753	31	160	0.1938
CTG_318	2747334	31	160	0.1938
CTG_318	3006524	31	160	0.1938
CTG_319	554196	31	160	0.1938
CTG_320	198980	31	160	0.1938
CTG_320	494576	31	160	0.1938
CTG_330	900242	31	160	0.1938
CTG_330	2236776	31	160	0.1938
CTG_330	2802709	31	160	0.1938
CTG_330	2920197	31	160	0.1938
CTG_330	3027753	31	160	0.1938
CTG_330	3551690	31	160	0.1938
CTG_330	3895501	31	160	0.1938
CTG_331	581093	31	160	0.1938
CTG_331	598172	31	160	0.1938
CTG_332	47674	31	160	0.1938
CTG_332	47834	31	160	0.1938
CTG_332	463347	31	160	0.1938
CTG_342	2154755	31	160	0.1938
CTG_342	3088751	31	160	0.1938
CTG_342	3819858	31	160	0.1938
CTG_343	1069230	31	160	0.1938
CTG_344	304680	31	160	0.1938
CTG_344	458262	31	160	0.1938
CTG_354	1490901	31	160	0.1938
CTG_354	2335443	31	160	0.1938
CTG_354	2642958	31	160	0.1938
CTG_354	2738983	31	160	0.1938
CTG_354	3241528	31	160	0.1938
CTG_355	439902	31	160	0.1938
CTG_355	1033063	31	160	0.1938
CTG_355	1212666	31	160	0.1938
CTG_36	721073	31	160	0.1938
CTG_36	1609232	31	160	0.1938
CTG_36	2669353	31	160	0.1938
CTG_36	3027033	31	160	0.1938
CTG_36	3567269	31	160	0.1938
CTG_36	4176214	31	160	0.1938
CTG_36	4473069	31	160	0.1938
CTG_36	4784645	31	160	0.1938
CTG_36	5093377	31	160	0.1938
CTG_365	1704454	31	160	0.1938
CTG_365	2592274	31	160	0.1938
CTG_365	3422615	31	160	0.1938
CTG_365	3694508	31	160	0.1938
CTG_365	3802095	31	160	0.1938
CTG_377	800966	31	160	0.1938
CTG_377	1978876	31	160	0.1938
CTG_377	2144559	31	160	0.1938
CTG_377	2486470	31	160	0.1938
CTG_377	2496261	31	160	0.1938
CTG_377	2679416	31	160	0.1938
CTG_377	3019472	31	160	0.1938
CTG_377	3478376	31	160	0.1938
CTG_378	731706	31	160	0.1938
CTG_378	1234099	31	160	0.1938
CTG_379	430703	31	160	0.1938
CTG_388	399227	31	160	0.1938
CTG_388	605290	31	160	0.1938
CTG_388	898665	31	160	0.1938
CTG_388	2648101	31	160	0.1938
CTG_388	2921329	31	160	0.1938
CTG_388	3114885	31	160	0.1938
CTG_4	658309	31	160	0.1938
CTG_4	1069777	31	160	0.1938
CTG_4	1718888	31	160	0.1938
CTG_4	2717671	31	160	0.1938
CTG_4	2727986	31	160	0.1938
CTG_4	3712674	31	160	0.1938
CTG_4	4151167	31	160	0.1938
CTG_4	5262179	31	160	0.1938
CTG_4	5375185	31	160	0.1938
CTG_4	5488245	31	160	0.1938
CTG_4	5665199	31	160	0.1938
CTG_4	6142002	31	160	0.1938
CTG_4	6864611	31	160	0.1938
CTG_4	7897817	31	160	0.1938
CTG_4	8474029	31	160	0.1938
CTG_4	9075255	31	160	0.1938
CTG_4	9134040	31	160	0.1938
CTG_4	10413505	31	160	0.1938
CTG_400	2951210	31	160	0.1938
CTG_400	3233188	31	160	0.1938
CTG_411	257070	31	160	0.1938
CTG_411	388846	31	160	0.1938
CTG_411	986932	31	160	0.1938
CTG_411	1222981	31	160	0.1938
CTG_411	1686350	31	160	0.1938
CTG_411	2554164	31	160	0.1938
CTG_411	3016159	31	160	0.1938
CTG_412	925275	31	160	0.1938
CTG_412	1208445	31	160	0.1938
CTG_415	180006	31	160	0.1938
CTG_422	1541903	31	160	0.1938
CTG_422	3019689	31	160	0.1938
CTG_423	810855	31	160	0.1938
CTG_433	192090	31	160	0.1938
CTG_433	1043866	31	160	0.1938
CTG_433	1323921	31	160	0.1938
CTG_433	1807095	31	160	0.1938
CTG_434	148778	31	160	0.1938
CTG_434	346211	31	160	0.1938
CTG_434	849114	31	160	0.1938
CTG_444	592351	31	160	0.1938
CTG_444	2010954	31	160	0.1938
CTG_444	2761271	31	160	0.1938
CTG_444	2799355	31	160	0.1938
CTG_444	3132009	31	160	0.1938
CTG_455	787483	31	160	0.1938
CTG_455	846264	31	160	0.1938
CTG_455	1614707	31	160	0.1938
CTG_455	3148743	31	160	0.1938
CTG_455	3436672	31	160	0.1938
CTG_46	732046	31	160	0.1938
CTG_46	835256	31	160	0.1938
CTG_46	2125324	31	160	0.1938
CTG_46	2171478	31	160	0.1938
CTG_46	2171763	31	160	0.1938
CTG_46	2575760	31	160	0.1938
CTG_46	3460342	31	160	0.1938
CTG_46	3929177	31	160	0.1938
CTG_46	4494195	31	160	0.1938
CTG_46	5122984	31	160	0.1938
CTG_46	5329391	31	160	0.1938
CTG_467	919041	31	160	0.1938
CTG_467	1016768	31	160	0.1938
CTG_467	1504615	31	160	0.1938
CTG_467	2358491	31	160	0.1938
CTG_467	3287650	31	160	0.1938
CTG_467	3405822	31	160	0.1938
CTG_467	3406027	31	160	0.1938
CTG_468	373210	31	160	0.1938
CTG_468	683966	31	160	0.1938
CTG_468	1107376	31	160	0.1938
CTG_469	542663	31	160	0.1938
CTG_47	167900	31	160	0.1938
CTG_480	447603	31	160	0.1938
CTG_480	854382	31	160	0.1938
CTG_480	1284008	31	160	0.1938
CTG_480	1515254	31	160	0.1938
CTG_480	2662300	31	160	0.1938
CTG_481	106541	31	160	0.1938
CTG_481	1083467	31	160	0.1938
CTG_482	453415	31	160	0.1938
CTG_482	457408	31	160	0.1938
CTG_482	475810	31	160	0.1938
CTG_493	22610	31	160	0.1938
CTG_493	210841	31	160	0.1938
CTG_493	267349	31	160	0.1938
CTG_493	291310	31	160	0.1938
CTG_493	317357	31	160	0.1938
CTG_493	1143159	31	160	0.1938
CTG_493	1312624	31	160	0.1938
CTG_493	1757025	31	160	0.1938
CTG_493	2335467	31	160	0.1938
CTG_493	2566446	31	160	0.1938
CTG_493	3130456	31	160	0.1938
CTG_494	766111	31	160	0.1938
CTG_5	127704	31	160	0.1938
CTG_5	552149	31	160	0.1938
CTG_5	707206	31	160	0.1938
CTG_5	1186272	31	160	0.1938
CTG_5	4057049	31	160	0.1938
CTG_5	4469393	31	160	0.1938
CTG_5	5267618	31	160	0.1938
CTG_5	6444712	31	160	0.1938
CTG_5	6482665	31	160	0.1938
CTG_5	8998306	31	160	0.1938
CTG_505	276795	31	160	0.1938
CTG_505	736373	31	160	0.1938
CTG_505	1687066	31	160	0.1938
CTG_505	2690863	31	160	0.1938
CTG_518	652976	31	160	0.1938
CTG_518	2403812	31	160	0.1938
CTG_518	3068762	31	160	0.1938
CTG_518	3261669	31	160	0.1938
CTG_519	18522	31	160	0.1938
CTG_519	119119	31	160	0.1938
CTG_531	531210	31	160	0.1938
CTG_531	844342	31	160	0.1938
CTG_531	1588081	31	160	0.1938
CTG_531	2284310	31	160	0.1938
CTG_531	2575624	31	160	0.1938
CTG_532	926643	31	160	0.1938
CTG_532	1419987	31	160	0.1938
CTG_545	725401	31	160	0.1938
CTG_545	862305	31	160	0.1938
CTG_545	881442	31	160	0.1938
CTG_545	1102339	31	160	0.1938
CTG_546	219922	31	160	0.1938
CTG_557	1108133	31	160	0.1938
CTG_557	1161707	31	160	0.1938
CTG_557	1270254	31	160	0.1938
CTG_557	1469888	31	160	0.1938
CTG_557	1753380	31	160	0.1938
CTG_557	1772526	31	160	0.1938
CTG_557	1888980	31	160	0.1938
CTG_557	1949195	31	160	0.1938
CTG_557	2580457	31	160	0.1938
CTG_557	2691016	31	160	0.1938
CTG_557	2855298	31	160	0.1938
CTG_56	1998969	31	160	0.1938
CTG_56	2461079	31	160	0.1938
CTG_56	2568191	31	160	0.1938
CTG_56	3412228	31	160	0.1938
CTG_56	3783847	31	160	0.1938
CTG_56	5315177	31	160	0.1938
CTG_56	5409198	31	160	0.1938
CTG_570	350881	31	160	0.1938
CTG_572	324117	31	160	0.1938
CTG_583	1154494	31	160	0.1938
CTG_583	1239207	31	160	0.1938
CTG_583	2012765	31	160	0.1938
CTG_583	2694276	31	160	0.1938
CTG_584	1395113	31	160	0.1938
CTG_585	279403	31	160	0.1938
CTG_585	496817	31	160	0.1938
CTG_587	82873	31	160	0.1938
CTG_595	1806717	31	160	0.1938
CTG_596	453223	31	160	0.1938
CTG_597	253136	31	160	0.1938
CTG_597	264820	31	160	0.1938
CTG_6	918336	31	160	0.1938
CTG_6	1087947	31	160	0.1938
CTG_6	1168579	31	160	0.1938
CTG_6	1451990	31	160	0.1938
CTG_6	1873707	31	160	0.1938
CTG_6	4594637	31	160	0.1938
CTG_6	4997629	31	160	0.1938
CTG_6	5516700	31	160	0.1938
CTG_6	5888006	31	160	0.1938
CTG_6	5948513	31	160	0.1938
CTG_6	7757579	31	160	0.1938
CTG_6	8066390	31	160	0.1938
CTG_6	8983990	31	160	0.1938
CTG_608	448148	31	160	0.1938
CTG_608	2623438	31	160	0.1938
CTG_621	369414	31	160	0.1938
CTG_621	489321	31	160	0.1938
CTG_621	572965	31	160	0.1938
CTG_621	1305260	31	160	0.1938
CTG_621	2780667	31	160	0.1938
CTG_622	48208	31	160	0.1938
CTG_622	1216468	31	160	0.1938
CTG_634	1892259	31	160	0.1938
CTG_635	409681	31	160	0.1938
CTG_635	903058	31	160	0.1938
CTG_635	948375	31	160	0.1938
CTG_635	1182551	31	160	0.1938
CTG_646	1089746	31	160	0.1938
CTG_647	1069930	31	160	0.1938
CTG_647	1154806	31	160	0.1938
CTG_648	266232	31	160	0.1938
CTG_659	2712399	31	160	0.1938
CTG_659	2736814	31	160	0.1938
CTG_659	2835453	31	160	0.1938
CTG_66	686198	31	160	0.1938
CTG_66	806848	31	160	0.1938
CTG_66	816771	31	160	0.1938
CTG_66	1229450	31	160	0.1938
CTG_66	1260333	31	160	0.1938
CTG_66	3814757	31	160	0.1938
CTG_66	4245771	31	160	0.1938
CTG_66	4310328	31	160	0.1938
CTG_66	4402304	31	160	0.1938
CTG_660	133978	31	160	0.1938
CTG_660	630428	31	160	0.1938
CTG_672	917498	31	160	0.1938
CTG_672	2578045	31	160	0.1938
CTG_684	155533	31	160	0.1938
CTG_684	1202828	31	160	0.1938
CTG_684	1276814	31	160	0.1938
CTG_684	1879959	31	160	0.1938
CTG_685	952485	31	160	0.1938
CTG_685	1524937	31	160	0.1938
CTG_697	188852	31	160	0.1938
CTG_697	1224945	31	160	0.1938
CTG_698	601193	31	160	0.1938
CTG_698	933842	31	160	0.1938
CTG_698	1090243	31	160	0.1938
CTG_698	1601934	31	160	0.1938
CTG_7	638077	31	160	0.1938
CTG_7	885631	31	160	0.1938
CTG_7	1420207	31	160	0.1938
CTG_7	7187070	31	160	0.1938
CTG_7	7675855	31	160	0.1938
CTG_707	2002	31	160	0.1938
CTG_710	266424	31	160	0.1938
CTG_710	762513	31	160	0.1938
CTG_710	858231	31	160	0.1938
CTG_710	1174484	31	160	0.1938
CTG_710	1643858	31	160	0.1938
CTG_710	2414327	31	160	0.1938
CTG_724	223492	31	160	0.1938
CTG_724	654085	31	160	0.1938
CTG_724	733993	31	160	0.1938
CTG_724	920333	31	160	0.1938
CTG_724	1061636	31	160	0.1938
CTG_724	1072321	31	160	0.1938
CTG_724	1242376	31	160	0.1938
CTG_724	1331539	31	160	0.1938
CTG_724	1548594	31	160	0.1938
CTG_727	72850	31	160	0.1938
CTG_736	423660	31	160	0.1938
CTG_736	1023934	31	160	0.1938
CTG_736	1250075	31	160	0.1938
CTG_736	1831719	31	160	0.1938
CTG_736	1833420	31	160	0.1938
CTG_736	2013313	31	160	0.1938
CTG_736	2015522	31	160	0.1938
CTG_736	2017221	31	160	0.1938
CTG_737	57791	31	160	0.1938
CTG_737	928521	31	160	0.1938
CTG_737	1505897	31	160	0.1938
CTG_737	1672318	31	160	0.1938
CTG_749	508369	31	160	0.1938
CTG_749	1994946	31	160	0.1938
CTG_749	2229580	31	160	0.1938
CTG_75	820915	31	160	0.1938
CTG_75	1012043	31	160	0.1938
CTG_75	1037528	31	160	0.1938
CTG_75	1187164	31	160	0.1938
CTG_75	1823904	31	160	0.1938
CTG_75	1921240	31	160	0.1938
CTG_75	2602612	31	160	0.1938
CTG_75	2651146	31	160	0.1938
CTG_75	2728703	31	160	0.1938
CTG_75	3145231	31	160	0.1938
CTG_750	327337	31	160	0.1938
CTG_750	710337	31	160	0.1938
CTG_762	1095314	31	160	0.1938
CTG_762	1702413	31	160	0.1938
CTG_762	2106855	31	160	0.1938
CTG_762	2182200	31	160	0.1938
CTG_775	634789	31	160	0.1938
CTG_775	1499801	31	160	0.1938
CTG_775	2262248	31	160	0.1938
CTG_776	251497	31	160	0.1938
CTG_777	15948	31	160	0.1938
CTG_777	662474	31	160	0.1938
CTG_788	1330459	31	160	0.1938
CTG_788	2157158	31	160	0.1938
CTG_789	123291	31	160	0.1938
CTG_789	529015	31	160	0.1938
CTG_789	597536	31	160	0.1938
CTG_789	842353	31	160	0.1938
CTG_789	1180141	31	160	0.1938
CTG_8	181751	31	160	0.1938
CTG_8	486280	31	160	0.1938
CTG_8	567286	31	160	0.1938
CTG_8	795882	31	160	0.1938
CTG_8	1196654	31	160	0.1938
CTG_8	2472316	31	160	0.1938
CTG_8	3982540	31	160	0.1938
CTG_8	4530430	31	160	0.1938
CTG_8	5022505	31	160	0.1938
CTG_8	5489699	31	160	0.1938
CTG_8	7734541	31	160	0.1938
CTG_801	647967	31	160	0.1938
CTG_801	739530	31	160	0.1938
CTG_801	1990552	31	160	0.1938
CTG_802	131730	31	160	0.1938
CTG_802	411641	31	160	0.1938
CTG_802	904498	31	160	0.1938
CTG_814	11973	31	160	0.1938
CTG_814	527070	31	160	0.1938
CTG_814	565310	31	160	0.1938
CTG_814	1166318	31	160	0.1938
CTG_814	1422355	31	160	0.1938
CTG_814	1729911	31	160	0.1938
CTG_814	1915372	31	160	0.1938
CTG_814	2307798	31	160	0.1938
CTG_841	1096348	31	160	0.1938
CTG_85	1103055	31	160	0.1938
CTG_85	1111089	31	160	0.1938
CTG_85	2117359	31	160	0.1938
CTG_85	2609398	31	160	0.1938
CTG_85	3290263	31	160	0.1938
CTG_85	3558263	31	160	0.1938
CTG_853	350210	31	160	0.1938
CTG_853	1076408	31	160	0.1938
CTG_855	918455	31	160	0.1938
CTG_866	1049036	31	160	0.1938
CTG_866	1866173	31	160	0.1938
CTG_867	560724	31	160	0.1938
CTG_867	983399	31	160	0.1938
CTG_867	1164200	31	160	0.1938
CTG_867	1541464	31	160	0.1938
CTG_868	42657	31	160	0.1938
CTG_868	170062	31	160	0.1938
CTG_868	227054	31	160	0.1938
CTG_868	749771	31	160	0.1938
CTG_879	698594	31	160	0.1938
CTG_879	1118454	31	160	0.1938
CTG_879	1697409	31	160	0.1938
CTG_879	2310147	31	160	0.1938
CTG_880	1720912	31	160	0.1938
CTG_881	180808	31	160	0.1938
CTG_881	596508	31	160	0.1938
CTG_881	786592	31	160	0.1938
CTG_882	32621	31	160	0.1938
CTG_882	238253	31	160	0.1938
CTG_892	160240	31	160	0.1938
CTG_892	583416	31	160	0.1938
CTG_892	1052947	31	160	0.1938
CTG_892	1290992	31	160	0.1938
CTG_892	1886882	31	160	0.1938
CTG_892	2172212	31	160	0.1938
CTG_894	129614	31	160	0.1938
CTG_894	150383	31	160	0.1938
CTG_894	409259	31	160	0.1938
CTG_894	660600	31	160	0.1938
CTG_894	807602	31	160	0.1938
CTG_894	998896	31	160	0.1938
CTG_9	1089050	31	160	0.1938
CTG_9	1326097	31	160	0.1938
CTG_9	2265943	31	160	0.1938
CTG_9	2804873	31	160	0.1938
CTG_9	3258223	31	160	0.1938
CTG_9	3596133	31	160	0.1938
CTG_9	5393931	31	160	0.1938
CTG_9	5458213	31	160	0.1938
CTG_9	5580611	31	160	0.1938
CTG_901	57748	31	160	0.1938
CTG_905	1497229	31	160	0.1938
CTG_905	2033197	31	160	0.1938
CTG_906	116104	31	160	0.1938
CTG_906	621651	31	160	0.1938
CTG_906	1279345	31	160	0.1938
CTG_906	1548447	31	160	0.1938
CTG_906	1623627	31	160	0.1938
CTG_906	1623968	31	160	0.1938
CTG_906	1797837	31	160	0.1938
CTG_906	1932908	31	160	0.1938
CTG_907	328258	31	160	0.1938
CTG_918	758734	31	160	0.1938
CTG_918	2142361	31	160	0.1938
CTG_919	29232	31	160	0.1938
CTG_919	1605010	31	160	0.1938
CTG_921	69323	31	160	0.1938
CTG_931	532064	31	160	0.1938
CTG_931	664238	31	160	0.1938
CTG_931	691686	31	160	0.1938
CTG_931	1197851	31	160	0.1938
CTG_931	1290552	31	160	0.1938
CTG_931	1898841	31	160	0.1938
CTG_932	9100	31	160	0.1938
CTG_932	616406	31	160	0.1938
CTG_932	704096	31	160	0.1938
CTG_944	109503	31	160	0.1938
CTG_944	981354	31	160	0.1938
CTG_944	1646415	31	160	0.1938
CTG_944	2323594	31	160	0.1938
CTG_957	845330	31	160	0.1938
CTG_957	1648502	31	160	0.1938
CTG_957	2219018	31	160	0.1938
CTG_958	393042	31	160	0.1938
CTG_958	568098	31	160	0.1938
CTG_958	1145457	31	160	0.1938
CTG_958	1225694	31	160	0.1938
CTG_958	1569767	31	160	0.1938
CTG_958	1606065	31	160	0.1938
CTG_959	290333	31	160	0.1938
CTG_96	1343960	31	160	0.1938
CTG_96	1384317	31	160	0.1938
CTG_96	2413797	31	160	0.1938
CTG_96	4025973	31	160	0.1938
CTG_96	4122203	31	160	0.1938
CTG_970	127103	31	160	0.1938
CTG_970	469620	31	160	0.1938
CTG_970	592249	31	160	0.1938
CTG_970	1472067	31	160	0.1938
CTG_970	1900581	31	160	0.1938
CTG_971	271688	31	160	0.1938
CTG_971	969875	31	160	0.1938
CTG_971	1227614	31	160	0.1938
CTG_971	1275963	31	160	0.1938
CTG_971	1568318	31	160	0.1938
CTG_971	2076673	31	160	0.1938
CTG_983	281359	31	160	0.1938
CTG_983	492850	31	160	0.1938
CTG_983	630367	31	160	0.1938
CTG_996	1257189	31	160	0.1938
CTG_996	1487441	31	160	0.1938
CTG_997	219307	31	160	0.1938
CTG_997	258989	31	160	0.1938
CTG_997	1679292	31	160	0.1938
CTG_1	766873	30	160	0.1875
CTG_1	767391	30	160	0.1875
CTG_1	781245	30	160	0.1875
CTG_1	1787081	30	160	0.1875
CTG_1	1982541	30	160	0.1875
CTG_1	2336977	30	160	0.1875
CTG_1	2369998	30	160	0.1875
CTG_1	3307391	30	160	0.1875
CTG_1	3485222	30	160	0.1875
CTG_1	4169706	30	160	0.1875
CTG_1	4185204	30	160	0.1875
CTG_1	4579091	30	160	0.1875
CTG_1	4988098	30	160	0.1875
CTG_1	5244019	30	160	0.1875
CTG_1	6075327	30	160	0.1875
CTG_1	7389951	30	160	0.1875
CTG_1	8480979	30	160	0.1875
CTG_1	9090964	30	160	0.1875
CTG_1	9587282	30	160	0.1875
CTG_1	10433663	30	160	0.1875
CTG_1	10952622	30	160	0.1875
CTG_1	11051831	30	160	0.1875
CTG_1	12899622	30	160	0.1875
CTG_1	13749722	30	160	0.1875
CTG_1	14771680	30	160	0.1875
CTG_1	15166408	30	160	0.1875
CTG_1	15548403	30	160	0.1875
CTG_1	16026905	30	160	0.1875
CTG_10	628987	30	160	0.1875
CTG_10	1023704	30	160	0.1875
CTG_10	1223996	30	160	0.1875
CTG_10	3377194	30	160	0.1875
CTG_10	3769495	30	160	0.1875
CTG_10	4224923	30	160	0.1875
CTG_10	4677787	30	160	0.1875
CTG_10	5182507	30	160	0.1875
CTG_10	5777264	30	160	0.1875
CTG_10	6632991	30	160	0.1875
CTG_10	7473741	30	160	0.1875
CTG_1022	1528551	30	160	0.1875
CTG_1023	909458	30	160	0.1875
CTG_1023	1340362	30	160	0.1875
CTG_1034	301192	30	160	0.1875
CTG_1034	1021745	30	160	0.1875
CTG_1034	1086671	30	160	0.1875
CTG_1035	1951718	30	160	0.1875
CTG_1035	1960212	30	160	0.1875
CTG_1039	56170	30	160	0.1875
CTG_1047	509229	30	160	0.1875
CTG_1047	689742	30	160	0.1875
CTG_1047	1659417	30	160	0.1875
CTG_1048	1188954	30	160	0.1875
CTG_1048	1210444	30	160	0.1875
CTG_1049	212882	30	160	0.1875
CTG_1049	255194	30	160	0.1875
CTG_1049	308517	30	160	0.1875
CTG_1049	499360	30	160	0.1875
CTG_1049	503645	30	160	0.1875
CTG_1049	1088131	30	160	0.1875
CTG_1049	1139125	30	160	0.1875
CTG_107	288758	30	160	0.1875
CTG_107	660936	30	160	0.1875
CTG_107	752225	30	160	0.1875
CTG_107	1146626	30	160	0.1875
CTG_107	1149604	30	160	0.1875
CTG_107	1346726	30	160	0.1875
CTG_107	2826397	30	160	0.1875
CTG_107	2850003	30	160	0.1875
CTG_107	2928499	30	160	0.1875
CTG_107	3359068	30	160	0.1875
CTG_107	3543979	30	160	0.1875
CTG_107	3584208	30	160	0.1875
CTG_107	3816440	30	160	0.1875
CTG_107	4637301	30	160	0.1875
CTG_107	4823118	30	160	0.1875
CTG_107	4840672	30	160	0.1875
CTG_11	215355	30	160	0.1875
CTG_11	2565597	30	160	0.1875
CTG_11	3131942	30	160	0.1875
CTG_11	4322564	30	160	0.1875
CTG_11	4456269	30	160	0.1875
CTG_11	4733035	30	160	0.1875
CTG_11	5373922	30	160	0.1875
CTG_115	10665	30	160	0.1875
CTG_117	2237325	30	160	0.1875
CTG_117	4201700	30	160	0.1875
CTG_12	1937751	30	160	0.1875
CTG_12	1942728	30	160	0.1875
CTG_12	5200854	30	160	0.1875
CTG_12	5479342	30	160	0.1875
CTG_12	5578349	30	160	0.1875
CTG_12	6360718	30	160	0.1875
CTG_12	6362951	30	160	0.1875
CTG_129	465942	30	160	0.1875
CTG_129	1197959	30	160	0.1875
CTG_129	3528607	30	160	0.1875
CTG_13	122695	30	160	0.1875
CTG_13	234015	30	160	0.1875
CTG_13	385481	30	160	0.1875
CTG_13	646364	30	160	0.1875
CTG_13	731320	30	160	0.1875
CTG_13	1016134	30	160	0.1875
CTG_13	2065376	30	160	0.1875
CTG_13	2566699	30	160	0.1875
CTG_13	3558872	30	160	0.1875
CTG_13	3991713	30	160	0.1875
CTG_13	4152342	30	160	0.1875
CTG_13	5140252	30	160	0.1875
CTG_13	5923127	30	160	0.1875
CTG_13	6540444	30	160	0.1875
CTG_130	204525	30	160	0.1875
CTG_141	306337	30	160	0.1875
CTG_141	317304	30	160	0.1875
CTG_141	458706	30	160	0.1875
CTG_141	851997	30	160	0.1875
CTG_141	1198535	30	160	0.1875
CTG_141	1355522	30	160	0.1875
CTG_141	1413825	30	160	0.1875
CTG_141	1458957	30	160	0.1875
CTG_141	3289471	30	160	0.1875
CTG_141	3295278	30	160	0.1875
CTG_141	3771336	30	160	0.1875
CTG_141	3935226	30	160	0.1875
CTG_153	1041639	30	160	0.1875
CTG_153	1287409	30	160	0.1875
CTG_153	1288851	30	160	0.1875
CTG_153	1406177	30	160	0.1875
CTG_153	1406561	30	160	0.1875
CTG_153	2142428	30	160	0.1875
CTG_153	2513398	30	160	0.1875
CTG_153	3188701	30	160	0.1875
CTG_153	3883629	30	160	0.1875
CTG_153	3936866	30	160	0.1875
CTG_167	209309	30	160	0.1875
CTG_17	115430	30	160	0.1875
CTG_17	2365414	30	160	0.1875
CTG_17	3567259	30	160	0.1875
CTG_17	5884086	30	160	0.1875
CTG_188	145802	30	160	0.1875
CTG_188	494799	30	160	0.1875
CTG_188	736812	30	160	0.1875
CTG_188	1339868	30	160	0.1875
CTG_188	2467969	30	160	0.1875
CTG_188	2855368	30	160	0.1875
CTG_188	3100576	30	160	0.1875
CTG_188	4103385	30	160	0.1875
CTG_188	4278339	30	160	0.1875
CTG_188	4281200	30	160	0.1875
CTG_189	1112532	30	160	0.1875
CTG_189	1122652	30	160	0.1875
CTG_19	2277267	30	160	0.1875
CTG_19	3793905	30	160	0.1875
CTG_19	5209905	30	160	0.1875
CTG_192	41957	30	160	0.1875
CTG_200	485147	30	160	0.1875
CTG_211	56266	30	160	0.1875
CTG_211	2565594	30	160	0.1875
CTG_211	3302078	30	160	0.1875
CTG_211	3619614	30	160	0.1875
CTG_222	669127	30	160	0.1875
CTG_222	937131	30	160	0.1875
CTG_222	2730084	30	160	0.1875
CTG_234	1628309	30	160	0.1875
CTG_246	3107828	30	160	0.1875
CTG_246	3208740	30	160	0.1875
CTG_247	307002	30	160	0.1875
CTG_247	622214	30	160	0.1875
CTG_258	775277	30	160	0.1875
CTG_258	1005146	30	160	0.1875
CTG_258	1931131	30	160	0.1875
CTG_258	2189688	30	160	0.1875
CTG_258	2618428	30	160	0.1875
CTG_258	2730596	30	160	0.1875
CTG_27	358888	30	160	0.1875
CTG_27	704698	30	160	0.1875
CTG_27	1038140	30	160	0.1875
CTG_27	2458330	30	160	0.1875
CTG_27	3177870	30	160	0.1875
CTG_27	3589658	30	160	0.1875
CTG_27	3941649	30	160	0.1875
CTG_27	5339892	30	160	0.1875
CTG_27	5378547	30	160	0.1875
CTG_270	630455	30	160	0.1875
CTG_270	753659	30	160	0.1875
CTG_270	1255131	30	160	0.1875
CTG_270	1589230	30	160	0.1875
CTG_270	2210073	30	160	0.1875
CTG_270	2738952	30	160	0.1875
CTG_270	3153260	30	160	0.1875
CTG_270	3343902	30	160	0.1875
CTG_282	643750	30	160	0.1875
CTG_282	833539	30	160	0.1875
CTG_282	1211134	30	160	0.1875
CTG_282	1762648	30	160	0.1875
CTG_282	1847897	30	160	0.1875
CTG_282	2304085	30	160	0.1875
CTG_282	2927697	30	160	0.1875
CTG_282	3442455	30	160	0.1875
CTG_282	3536890	30	160	0.1875
CTG_294	2637598	30	160	0.1875
CTG_294	3893475	30	160	0.1875
CTG_3	420739	30	160	0.1875
CTG_3	552624	30	160	0.1875
CTG_3	1167183	30	160	0.1875
CTG_3	1491740	30	160	0.1875
CTG_3	4307528	30	160	0.1875
CTG_3	5095795	30	160	0.1875
CTG_3	5103140	30	160	0.1875
CTG_3	5202870	30	160	0.1875
CTG_3	5328666	30	160	0.1875
CTG_3	5334008	30	160	0.1875
CTG_3	6610081	30	160	0.1875
CTG_3	6687015	30	160	0.1875
CTG_3	7991153	30	160	0.1875
CTG_3	8453597	30	160	0.1875
CTG_3	9332772	30	160	0.1875
CTG_3	10166514	30	160	0.1875
CTG_3	10180995	30	160	0.1875
CTG_3	10355550	30	160	0.1875
CTG_3	10600298	30	160	0.1875
CTG_3	11300968	30	160	0.1875
CTG_3	12659079	30	160	0.1875
CTG_3	12782993	30	160	0.1875
CTG_3	13012648	30	160	0.1875
CTG_3	13175366	30	160	0.1875
CTG_3	13961460	30	160	0.1875
CTG_3	14272356	30	160	0.1875
CTG_3	14489304	30	160	0.1875
CTG_306	159582	30	160	0.1875
CTG_306	1215267	30	160	0.1875
CTG_306	3532901	30	160	0.1875
CTG_318	128005	30	160	0.1875
CTG_318	1179964	30	160	0.1875
CTG_318	1459414	30	160	0.1875
CTG_318	2263291	30	160	0.1875
CTG_318	2953173	30	160	0.1875
CTG_318	3838113	30	160	0.1875
CTG_319	27240	30	160	0.1875
CTG_320	149332	30	160	0.1875
CTG_320	374085	30	160	0.1875
CTG_320	603999	30	160	0.1875
CTG_330	289020	30	160	0.1875
CTG_330	1075957	30	160	0.1875
CTG_330	1081775	30	160	0.1875
CTG_330	3632397	30	160	0.1875
CTG_342	693167	30	160	0.1875
CTG_342	2523524	30	160	0.1875
CTG_343	337971	30	160	0.1875
CTG_354	1514648	30	160	0.1875
CTG_354	2194291	30	160	0.1875
CTG_354	3069315	30	160	0.1875
CTG_355	642638	30	160	0.1875
CTG_355	1229068	30	160	0.1875
CTG_36	2020762	30	160	0.1875
CTG_36	2896888	30	160	0.1875
CTG_36	3027043	30	160	0.1875
CTG_36	4079224	30	160	0.1875
CTG_36	4496031	30	160	0.1875
CTG_36	4496327	30	160	0.1875
CTG_36	4496271	30	160	0.1875
CTG_36	5093598	30	160	0.1875
CTG_36	5418798	30	160	0.1875
CTG_366	439062	30	160	0.1875
CTG_366	730660	30	160	0.1875
CTG_366	1012485	30	160	0.1875
CTG_377	88944	30	160	0.1875
CTG_377	234672	30	160	0.1875
CTG_377	684007	30	160	0.1875
CTG_377	1303838	30	160	0.1875
CTG_377	1773087	30	160	0.1875
CTG_377	1773172	30	160	0.1875
CTG_377	1877275	30	160	0.1875
CTG_377	2145002	30	160	0.1875
CTG_377	2730609	30	160	0.1875
CTG_377	3627559	30	160	0.1875
CTG_377	3645277	30	160	0.1875
CTG_378	107460	30	160	0.1875
CTG_379	72164	30	160	0.1875
CTG_388	31386	30	160	0.1875
CTG_388	454336	30	160	0.1875
CTG_388	858350	30	160	0.1875
CTG_388	1730882	30	160	0.1875
CTG_388	1809427	30	160	0.1875
CTG_4	5350324	30	160	0.1875
CTG_4	5588055	30	160	0.1875
CTG_4	6190891	30	160	0.1875
CTG_4	6499706	30	160	0.1875
CTG_4	6673907	30	160	0.1875
CTG_4	8897395	30	160	0.1875
CTG_4	9086619	30	160	0.1875
CTG_4	9571433	30	160	0.1875
CTG_4	9644467	30	160	0.1875
CTG_400	383562	30	160	0.1875
CTG_400	451543	30	160	0.1875
CTG_400	1264847	30	160	0.1875
CTG_400	1569844	30	160	0.1875
CTG_400	1829030	30	160	0.1875
CTG_400	2920775	30	160	0.1875
CTG_400	3339675	30	160	0.1875
CTG_411	1239633	30	160	0.1875
CTG_411	2781790	30	160	0.1875
CTG_411	3385386	30	160	0.1875
CTG_413	223135	30	160	0.1875
CTG_415	174675	30	160	0.1875
CTG_415	181701	30	160	0.1875
CTG_422	1267355	30	160	0.1875
CTG_422	1873794	30	160	0.1875
CTG_422	3039668	30	160	0.1875
CTG_422	3370599	30	160	0.1875
CTG_422	3394668	30	160	0.1875
CTG_423	945925	30	160	0.1875
CTG_433	507769	30	160	0.1875
CTG_433	761889	30	160	0.1875
CTG_433	1088020	30	160	0.1875
CTG_433	2380760	30	160	0.1875
CTG_434	897660	30	160	0.1875
CTG_434	1315179	30	160	0.1875
CTG_444	20297	30	160	0.1875
CTG_444	258262	30	160	0.1875
CTG_444	902261	30	160	0.1875
CTG_444	2518875	30	160	0.1875
CTG_444	2797368	30	160	0.1875
CTG_444	2797812	30	160	0.1875
CTG_444	2872474	30	160	0.1875
CTG_444	2991583	30	160	0.1875
CTG_444	3316863	30	160	0.1875
CTG_444	3397993	30	160	0.1875
CTG_455	1688894	30	160	0.1875
CTG_455	2379058	30	160	0.1875
CTG_456	910571	30	160	0.1875
CTG_456	1241468	30	160	0.1875
CTG_46	360835	30	160	0.1875
CTG_46	722330	30	160	0.1875
CTG_46	1580612	30	160	0.1875
CTG_46	1630172	30	160	0.1875
CTG_46	2012679	30	160	0.1875
CTG_46	2067412	30	160	0.1875
CTG_46	2629190	30	160	0.1875
CTG_46	3446327	30	160	0.1875
CTG_46	5166281	30	160	0.1875
CTG_46	5224275	30	160	0.1875
CTG_467	1051554	30	160	0.1875
CTG_467	1440601	30	160	0.1875
CTG_467	1512573	30	160	0.1875
CTG_467	2925534	30	160	0.1875
CTG_468	770295	30	160	0.1875
CTG_468	1241559	30	160	0.1875
CTG_480	1353090	30	160	0.1875
CTG_480	1379069	30	160	0.1875
CTG_480	1596621	30	160	0.1875
CTG_480	1683549	30	160	0.1875
CTG_480	2234386	30	160	0.1875
CTG_481	251944	30	160	0.1875
CTG_481	1302202	30	160	0.1875
CTG_482	86548	30	160	0.1875
CTG_493	677474	30	160	0.1875
CTG_493	684780	30	160	0.1875
CTG_493	1147926	30	160	0.1875
CTG_493	2198960	30	160	0.1875
CTG_493	3217086	30	160	0.1875
CTG_494	721617	30	160	0.1875
CTG_494	798565	30	160	0.1875
CTG_494	1349981	30	160	0.1875
CTG_5	1797848	30	160	0.1875
CTG_5	1908085	30	160	0.1875
CTG_5	4229761	30	160	0.1875
CTG_5	4585623	30	160	0.1875
CTG_5	4788777	30	160	0.1875
CTG_5	6847321	30	160	0.1875
CTG_505	3103096	30	160	0.1875
CTG_518	444497	30	160	0.1875
CTG_518	478279	30	160	0.1875
CTG_518	1388971	30	160	0.1875
CTG_518	1990715	30	160	0.1875
CTG_518	2791918	30	160	0.1875
CTG_519	205973	30	160	0.1875
CTG_519	510870	30	160	0.1875
CTG_531	688364	30	160	0.1875
CTG_531	1398142	30	160	0.1875
CTG_531	2010353	30	160	0.1875
CTG_531	2167509	30	160	0.1875
CTG_531	2586658	30	160	0.1875
CTG_532	667216	30	160	0.1875
CTG_533	168471	30	160	0.1875
CTG_544	3105182	30	160	0.1875
CTG_545	667742	30	160	0.1875
CTG_545	1021944	30	160	0.1875
CTG_557	526111	30	160	0.1875
CTG_557	796303	30	160	0.1875
CTG_557	924425	30	160	0.1875
CTG_557	1075792	30	160	0.1875
CTG_557	1947884	30	160	0.1875
CTG_557	1994199	30	160	0.1875
CTG_557	2430516	30	160	0.1875
CTG_557	2972365	30	160	0.1875
CTG_558	277020	30	160	0.1875
CTG_558	311671	30	160	0.1875
CTG_558	588490	30	160	0.1875
CTG_558	640707	30	160	0.1875
CTG_558	1292014	30	160	0.1875
CTG_559	560917	30	160	0.1875
CTG_56	666469	30	160	0.1875
CTG_56	1713149	30	160	0.1875
CTG_56	1857552	30	160	0.1875
CTG_56	2129734	30	160	0.1875
CTG_56	2762368	30	160	0.1875
CTG_56	3419582	30	160	0.1875
CTG_56	3439445	30	160	0.1875
CTG_56	3613448	30	160	0.1875
CTG_570	45894	30	160	0.1875
CTG_570	572634	30	160	0.1875
CTG_570	1143514	30	160	0.1875
CTG_570	1166651	30	160	0.1875
CTG_570	1222594	30	160	0.1875
CTG_571	766776	30	160	0.1875
CTG_583	1278317	30	160	0.1875
CTG_583	1437643	30	160	0.1875
CTG_583	1653552	30	160	0.1875
CTG_583	3044508	30	160	0.1875
CTG_584	73036	30	160	0.1875
CTG_584	735178	30	160	0.1875
CTG_584	1226373	30	160	0.1875
CTG_584	1422792	30	160	0.1875
CTG_585	366945	30	160	0.1875
CTG_587	94293	30	160	0.1875
CTG_587	193220	30	160	0.1875
CTG_595	811280	30	160	0.1875
CTG_595	2977187	30	160	0.1875
CTG_596	98789	30	160	0.1875
CTG_6	615851	30	160	0.1875
CTG_6	843009	30	160	0.1875
CTG_6	843223	30	160	0.1875
CTG_6	1125498	30	160	0.1875
CTG_6	1813846	30	160	0.1875
CTG_6	2193592	30	160	0.1875
CTG_6	2731542	30	160	0.1875
CTG_6	3450081	30	160	0.1875
CTG_6	3869181	30	160	0.1875
CTG_6	5119367	30	160	0.1875
CTG_6	5447202	30	160	0.1875
CTG_6	6124589	30	160	0.1875
CTG_6	6143385	30	160	0.1875
CTG_6	7902235	30	160	0.1875
CTG_6	7917937	30	160	0.1875
CTG_6	9634373	30	160	0.1875
CTG_6	9941902	30	160	0.1875
CTG_608	123861	30	160	0.1875
CTG_608	1884652	30	160	0.1875
CTG_608	1889103	30	160	0.1875
CTG_621	434898	30	160	0.1875
CTG_621	1225596	30	160	0.1875
CTG_621	1225640	30	160	0.1875
CTG_621	1463505	30	160	0.1875
CTG_621	1573688	30	160	0.1875
CTG_622	932051	30	160	0.1875
CTG_634	338429	30	160	0.1875
CTG_634	1643849	30	160	0.1875
CTG_634	2473967	30	160	0.1875
CTG_635	1178281	30	160	0.1875
CTG_635	1265299	30	160	0.1875
CTG_635	1477362	30	160	0.1875
CTG_646	719736	30	160	0.1875
CTG_646	720154	30	160	0.1875
CTG_646	1480881	30	160	0.1875
CTG_647	778120	30	160	0.1875
CTG_647	954357	30	160	0.1875
CTG_647	996693	30	160	0.1875
CTG_659	911226	30	160	0.1875
CTG_659	1497761	30	160	0.1875
CTG_659	2492024	30	160	0.1875
CTG_66	779914	30	160	0.1875
CTG_66	1061956	30	160	0.1875
CTG_66	1307847	30	160	0.1875
CTG_66	1878826	30	160	0.1875
CTG_66	3542687	30	160	0.1875
CTG_66	3846165	30	160	0.1875
CTG_66	3947512	30	160	0.1875
CTG_66	4149480	30	160	0.1875
CTG_66	5221252	30	160	0.1875
CTG_660	828048	30	160	0.1875
CTG_660	1106106	30	160	0.1875
CTG_660	1121562	30	160	0.1875
CTG_660	1133282	30	160	0.1875
CTG_660	1411570	30	160	0.1875
CTG_661	72064	30	160	0.1875
CTG_661	364012	30	160	0.1875
CTG_661	605720	30	160	0.1875
CTG_661	650972	30	160	0.1875
CTG_672	85030	30	160	0.1875
CTG_672	353744	30	160	0.1875
CTG_684	253105	30	160	0.1875
CTG_684	1309269	30	160	0.1875
CTG_684	1346533	30	160	0.1875
CTG_684	2327945	30	160	0.1875
CTG_684	2727950	30	160	0.1875
CTG_685	386899	30	160	0.1875
CTG_697	706133	30	160	0.1875
CTG_697	1759147	30	160	0.1875
CTG_7	302402	30	160	0.1875
CTG_7	1287032	30	160	0.1875
CTG_7	2399365	30	160	0.1875
CTG_7	3986150	30	160	0.1875
CTG_7	4257215	30	160	0.1875
CTG_7	6893736	30	160	0.1875
CTG_700	52819	30	160	0.1875
CTG_700	133855	30	160	0.1875
CTG_700	308074	30	160	0.1875
CTG_707	40703	30	160	0.1875
CTG_710	99610	30	160	0.1875
CTG_710	107166	30	160	0.1875
CTG_710	2422307	30	160	0.1875
CTG_724	1056447	30	160	0.1875
CTG_727	211809	30	160	0.1875
CTG_736	1068771	30	160	0.1875
CTG_736	1666405	30	160	0.1875
CTG_736	1913794	30	160	0.1875
CTG_737	397026	30	160	0.1875
CTG_737	525757	30	160	0.1875
CTG_737	602558	30	160	0.1875
CTG_737	1166736	30	160	0.1875
CTG_749	2676842	30	160	0.1875
CTG_75	517914	30	160	0.1875
CTG_75	1044249	30	160	0.1875
CTG_75	1400792	30	160	0.1875
CTG_75	2600808	30	160	0.1875
CTG_75	3018412	30	160	0.1875
CTG_75	3570916	30	160	0.1875
CTG_75	3767239	30	160	0.1875
CTG_750	395024	30	160	0.1875
CTG_762	696304	30	160	0.1875
[truncated: 6,246 more rows]

## Sheet: Table S6
Supplementary Data Table S6 Functional annotation of 8244 SNPs based SNPEFF software. Representative information was extracted from the variant call format (VCF) file.
SNP	Gene	Reference	Alter	SNP EFFECT	nucleotide change	amino acid change	Biotype	CDS pos/CDS length	Putative impact
CTG_1_125118		G	A	intergenic_region	n.125118G>A				MODIFIER
CTG_1_202488		A	C	intergenic_region	n.202488A>C				MODIFIER
CTG_1_713067		C	T	intergenic_region	n.713067C>T				MODIFIER
CTG_1_724659	PST000062	T	A	downstream_gene_variant	c.*1910T>A		protein_coding		MODIFIER
CTG_1_766774	PST000574	C	T	upstream_gene_variant	c.3869C>T		protein_coding		MODIFIER
CTG_1_766873	PST000574	T	C	upstream_gene_variant	c.3770T>C		protein_coding		MODIFIER
CTG_1_767189	PST000574	C	A	upstream_gene_variant	c.3454C>A		protein_coding		MODIFIER
CTG_1_767391	PST000377	A	G	upstream_gene_variant	c.98T>C		protein_coding		MODIFIER
CTG_1_769961	PST000377	C	T	upstream_gene_variant	c.2668G>A		protein_coding		MODIFIER
CTG_1_770029	PST000377	G	T	upstream_gene_variant	c.2736C>A		protein_coding		MODIFIER
CTG_1_770270	PST000377	C	T	upstream_gene_variant	c.2977G>A		protein_coding		MODIFIER
CTG_1_770514	PST000377	C	T	upstream_gene_variant	c.3221G>A		protein_coding		MODIFIER
CTG_1_771047	PST000574	G	C	Non_synonymous_variant	c.313G>C	p.Gly105Arg	protein_coding	313/798	MODERATE
CTG_1_771182	PST000574	G	A	Non_synonymous_variant	c.448G>A	p.Gly150Ser	protein_coding	448/798	MODERATE
CTG_1_771309	PST000574	C	T	Non_synonymous_variant	c.575C>T	p.Ala192Val	protein_coding	575/798	MODERATE
CTG_1_771620	PST000377	T	C	upstream_gene_variant	c.4327A>G		protein_coding		MODIFIER
CTG_1_773673	PST000574	A	T	downstream_gene_variant	c.*2101A>T		protein_coding		MODIFIER
CTG_1_774114	PST000574	A	G	downstream_gene_variant	c.*2542A>G		protein_coding		MODIFIER
CTG_1_781245	PST000593	G	T	upstream_gene_variant	c.2373G>T		protein_coding		MODIFIER
CTG_1_802534		C	T	intergenic_region	n.802534C>T				MODIFIER
CTG_1_833355		C	T	intergenic_region	n.833355C>T				MODIFIER
CTG_1_929501	PST000656	A	T	upstream_gene_variant	c.4189T>A		protein_coding		MODIFIER
CTG_1_929674	PST000656	G	A	upstream_gene_variant	c.4362C>T		protein_coding		MODIFIER
CTG_1_929994	PST000656	G	A	synonymous_variant	c.232G>A	p.Asn78Asn	protein_coding	232/1335	LOW
CTG_1_931362	PST000373	G	T	synonymous_variant	c.1278G>T	p.Val426Val	protein_coding	1278/1335	LOW
CTG_1_950146		C	T	intergenic_region	n.950146C>T				MODIFIER
CTG_1_995723		G	A	intergenic_region	n.995723G>A				MODIFIER
CTG_1_1020092	PST000173	C	G	upstream_gene_variant	c.79C>G		protein_coding		MODIFIER
CTG_1_1033529	PST000173	C	T	intron_variant	c.494+12865C>T		protein_coding		MODIFIER
CTG_1_1035814	PST000173	A	T	intron_variant	c.494+15150A>T		protein_coding		MODIFIER
CTG_1_1038631	PST000173	C	T	intron_variant	c.49517568C>T		protein_coding		MODIFIER
CTG_1_1051626	PST000173	G	A	intron_variant	c.4954573G>A		protein_coding		MODIFIER
CTG_1_1110802	PST000296	G	T	upstream_gene_variant	c.2868G>T		protein_coding		MODIFIER
CTG_1_1131664		C	T	intergenic_region	n.1131664C>T				MODIFIER
CTG_1_1138527		A	C	intergenic_region	n.1138527A>C				MODIFIER
CTG_1_1188969	PST000516	C	T	upstream_gene_variant	c.247G>A		protein_coding		MODIFIER
CTG_1_1283466	PST000788	C	T	upstream_gene_variant	c.1743G>A		protein_coding		MODIFIER
CTG_1_1399042	PST000019	G	A	downstream_gene_variant	c.*3414G>A		protein_coding		MODIFIER
CTG_1_1427072	PST000093	A	G	Non_synonymous_variant	c.1004T>C	p.Met335Thr	protein_coding	1004/1029	MODERATE
CTG_1_1432134	PST000093	G	A	upstream_gene_variant	c.3988C>T		protein_coding		MODIFIER
CTG_1_1554715	PST000265	G	A	Non_synonymous_variant	c.592G>A	p.Glu198Lys	protein_coding	592/729	MODERATE
CTG_1_1635662		G	A	intergenic_region	n.1635662G>A				MODIFIER
CTG_1_1636573		T	A	intergenic_region	n.1636573T>A				MODIFIER
CTG_1_1712963	PST000622	A	G	intron_variant	c.168+266T>C		protein_coding		MODIFIER
CTG_1_1712991	PST000622	A	T	intron_variant	c.168+238T>A		protein_coding		MODIFIER
CTG_1_1728125		A	G	intergenic_region	n.1728125A>G				MODIFIER
CTG_1_1777926	PST000968	C	T	intron_variant	c.472+1104G>A		protein_coding		MODIFIER
CTG_1_1787081	PST000968	G	A	upstream_gene_variant	c.2081C>T		protein_coding		MODIFIER
CTG_1_1787768	PST000968	G	A	upstream_gene_variant	c.2768C>T		protein_coding		MODIFIER
CTG_1_1802018		G	A	intergenic_region	n.1802018G>A				MODIFIER
CTG_1_1807023		T	C	intergenic_region	n.1807023T>C				MODIFIER
CTG_1_1898145		G	C	intergenic_region	n.1898145G>C				MODIFIER
CTG_1_1944733		C	T	intergenic_region	n.1944733C>T				MODIFIER
CTG_1_1947622		C	T	intergenic_region	n.1947622C>T				MODIFIER
CTG_1_1982541		G	A	intergenic_region	n.1982541G>A				MODIFIER
CTG_1_2012295	PST000423	T	C	synonymous_variant	c.147T>C	p.Asp49Asp	protein_coding	147/975	LOW
CTG_1_2044673		G	A	intergenic_region	n.2044673G>A				MODIFIER
CTG_1_2070004		G	A	intergenic_region	n.2070004G>A				MODIFIER
CTG_1_2092273		C	T	intergenic_region	n.2092273C>T				MODIFIER
CTG_1_2102864		T	C	intergenic_region	n.2102864T>C				MODIFIER
CTG_1_2232924		G	A	intergenic_region	n.2232924G>A				MODIFIER
CTG_1_2336977		G	A	intergenic_region	n.2336977G>A				MODIFIER
CTG_1_2369998	PST000766	C	T	upstream_gene_variant	c.929C>T		protein_coding		MODIFIER
CTG_1_2403904		T	C	intergenic_region	n.2403904T>C				MODIFIER
CTG_1_2404244		C	T	intergenic_region	n.2404244C>T				MODIFIER
CTG_1_2434100		C	T	intergenic_region	n.2434100C>T				MODIFIER
CTG_1_2519547	PST000240	A	G	upstream_gene_variant	c.2201A>G		protein_coding		MODIFIER
CTG_1_2542215		T	C	intergenic_region	n.2542215T>C				MODIFIER
CTG_1_2548147		G	A	intergenic_region	n.2548147G>A				MODIFIER
CTG_1_2563838		A	G	intergenic_region	n.2563838A>G				MODIFIER
CTG_1_2563877		G	A	intergenic_region	n.2563877G>A				MODIFIER
CTG_1_2586607	PST000013	C	T	synonymous_variant	c.177C>T	p.Thr59Thr	protein_coding	177/1515	LOW
CTG_1_2639174		T	C	intergenic_region	n.2639174T>C				MODIFIER
CTG_1_2752035	PST000127	T	G	Non_synonymous_variant	c.2757T>G	p.Asp919Glu	protein_coding	2757/3579	MODERATE
CTG_1_2833784		T	G	intergenic_region	n.2833784T>G				MODIFIER
CTG_1_2867318		G	T	intergenic_region	n.2867318G>T				MODIFIER
CTG_1_3307391		G	C	intergenic_region	n.3307391G>C				MODIFIER
CTG_1_3347279		A	G	intergenic_region	n.3347279A>G				MODIFIER
CTG_1_3476144	PST000225	C	A	intron_variant	c.7393252G>T		protein_coding		MODIFIER
CTG_1_3485222	PST000225	C	G	intron_variant	c.1822610G>C		protein_coding		MODIFIER
CTG_1_3488699	PST000225	C	A	Non_synonymous_variant	c.70G>T	p.Met24Leu	protein_coding	70/5715	MODERATE
CTG_1_3509179		G	A	intergenic_region	n.3509179G>A				MODIFIER
CTG_1_3581865		A	C	intergenic_region	n.3581865A>C				MODIFIER
CTG_1_3660579	PST000856	A	T	upstream_gene_variant	c.1974T>A		protein_coding		MODIFIER
CTG_1_3768573	PST000959	G	A	upstream_gene_variant	c.9C>T		protein_coding		MODIFIER
CTG_1_3872223	PST000356	G	A	upstream_gene_variant	c.2146G>A		protein_coding		MODIFIER
CTG_1_3879463	PST000356	T	G	intron_variant	c.2112899T>G		protein_coding		MODIFIER
CTG_1_3888938	PST000356	T	A	downstream_gene_variant	c.*2036T>A		protein_coding		MODIFIER
CTG_1_3928971	PST000383	G	A	upstream_gene_variant	c.1372C>T		protein_coding		MODIFIER
CTG_1_3935460	PST000287	C	T	upstream_gene_variant	c.3574G>A		protein_coding		MODIFIER
CTG_1_3956949		G	A	intergenic_region	n.3956949G>A				MODIFIER
CTG_1_3983338	PST000913	G	A	downstream_gene_variant	c.*165C>T		protein_coding		MODIFIER
CTG_1_3992634	PST000913	T	A	synonymous_variant	c.279A>T	p.Pro93Pro	protein_coding	279/1266	LOW
CTG_1_3992550	PST000913	G	A	synonymous_variant	c.363C>T	p.Arg121Arg	protein_coding	363/1266	LOW
CTG_1_4091646		C	T	intergenic_region	n.4091646C>T				MODIFIER
CTG_1_4097095		G	A	intergenic_region	n.4097095G>A				MODIFIER
CTG_1_4132308	PST000476	C	G	intron_variant	c.1969201C>G		protein_coding		MODIFIER
CTG_1_4169706	PST000045	G	A	upstream_gene_variant	c.2465G>A		protein_coding		MODIFIER
CTG_1_4185204	PST000045	A	G	intron_variant	c.3983454A>G		protein_coding		MODIFIER
CTG_1_4389443		C	T	intergenic_region	n.4389443C>T				MODIFIER
CTG_1_4412640		G	A	intergenic_region	n.4412640G>A				MODIFIER
CTG_1_4499077	PST000316	A	G	intron_variant	c.920+5A>G		protein_coding		LOW
CTG_1_4549833	PST000349	A	G	synonymous_variant	c.1173T>C	p.Phe391Phe	protein_coding	1173/1614	LOW
CTG_1_4555083	PST000349	A	T	intron_variant	c.520148T>A		protein_coding		MODIFIER
CTG_1_4569385	PST000804	G	T	downstream_gene_variant	c.*3428G>T		protein_coding		MODIFIER
CTG_1_4573788	PST000951	T	A	upstream_gene_variant	c.719A>T		protein_coding		MODIFIER
CTG_1_4579091		C	T	intergenic_region	n.4579091C>T				MODIFIER
CTG_1_4586332	PST000518	C	T	downstream_gene_variant	c.*634G>A		protein_coding		MODIFIER
CTG_1_4649616		G	A	intergenic_region	n.4649616G>A				MODIFIER
CTG_1_4988098	PST000124	C	G	downstream_gene_variant	c.*1913G>C		protein_coding		MODIFIER
CTG_1_5004281	PST000124	C	G	intron_variant	c.6583478G>C		protein_coding		MODIFIER
CTG_1_5063327		G	T	intergenic_region	n.5063327G>T				MODIFIER
CTG_1_5074846		T	A	intergenic_region	n.5074846T>A				MODIFIER
CTG_1_5077481		C	A	intergenic_region	n.5077481C>A				MODIFIER
CTG_1_5103659	PST000953	A	G	downstream_gene_variant	c.*44A>G		protein_coding		MODIFIER
CTG_1_5162496	PST000934	G	A	intron_variant	c.334+2672G>A		protein_coding		MODIFIER
CTG_1_5186825		G	T	intergenic_region	n.5186825G>T				MODIFIER
CTG_1_5221663	PST000860	G	T	upstream_gene_variant	c.4382G>T		protein_coding		MODIFIER
CTG_1_5231511	PST000860	G	A	downstream_gene_variant	c.*4387G>A		protein_coding		MODIFIER
CTG_1_5244019	PST000527	G	T	downstream_gene_variant	c.*4588G>T		protein_coding		MODIFIER
CTG_1_5391259	PST000437	A	C	intron_variant	c.392+848T>G		protein_coding		MODIFIER
CTG_1_5410444	PST000036	C	T	downstream_gene_variant	c.*2741C>T		protein_coding		MODIFIER
CTG_1_5542632		G	A	intergenic_region	n.5542632G>A				MODIFIER
CTG_1_5550913		T	C	intergenic_region	n.5550913T>C				MODIFIER
CTG_1_5559049		C	T	intergenic_region	n.5559049C>T				MODIFIER
CTG_1_5572091		T	C	intergenic_region	n.5572091T>C				MODIFIER
CTG_1_5579037		G	C	intergenic_region	n.5579037G>C				MODIFIER
CTG_1_5604008	PST000749	C	T	upstream_gene_variant	c.4215G>A		protein_coding		MODIFIER
CTG_1_5723325	PST000861	G	A	synonymous_variant	c.639C>T	p.Phe213Phe	protein_coding	639/1434	LOW
CTG_1_5855264	PST000802	T	G	downstream_gene_variant	c.*3155T>G		protein_coding		MODIFIER
CTG_1_5939006	PST000347	C	T	intron_variant	c.13691686G>A		protein_coding		MODIFIER
CTG_1_6016164	PST000052	G	A	upstream_gene_variant	c.2185G>A		protein_coding		MODIFIER
CTG_1_6061626		G	A	intergenic_region	n.6061626G>A				MODIFIER
CTG_1_6075327		C	A	intergenic_region	n.6075327C>A				MODIFIER
CTG_1_6094288		T	C	intergenic_region	n.6094288T>C				MODIFIER
CTG_1_6120686		A	T	intergenic_region	n.6120686A>T				MODIFIER
CTG_1_6467936	PST000043	A	G	downstream_gene_variant	c.*2610A>G		protein_coding		MODIFIER
CTG_1_6472444		G	A	intergenic_region	n.6472444G>A				MODIFIER
CTG_1_6498634		C	A	intergenic_region	n.6498634C>A				MODIFIER
CTG_1_6519389		G	A	intergenic_region	n.6519389G>A				MODIFIER
CTG_1_6639121	PST000107	G	A	Non_synonymous_variant	c.282G>A	p.Met94Ile	protein_coding	282/1866	MODERATE
CTG_1_6732925	PST000957	A	C	Non_synonymous_variant	c.1003T>G	p.Phe335Val	protein_coding	1003/1536	MODERATE
CTG_1_6764951	PST000249	C	T	intron_variant	c.611+2331C>T		protein_coding		MODIFIER
CTG_1_6784347		T	C	intergenic_region	n.6784347T>C				MODIFIER
CTG_1_6796367	PST000008	A	G	upstream_gene_variant	c.3863A>G		protein_coding		MODIFIER
CTG_1_6796346	PST000008	T	C	upstream_gene_variant	c.3884T>C		protein_coding		MODIFIER
CTG_1_6797495	PST000335	G	A	upstream_gene_variant	c.582C>T		protein_coding		MODIFIER
CTG_1_6859228		C	T	intergenic_region	n.6859228C>T				MODIFIER
CTG_1_6859761		G	A	intergenic_region	n.6859761G>A				MODIFIER
CTG_1_6902259	PST000523	G	A	upstream_gene_variant	c.2400C>T		protein_coding		MODIFIER
CTG_1_6903926	PST000523	G	T	upstream_gene_variant	c.4067C>A		protein_coding		MODIFIER
CTG_1_6908134		T	C	intergenic_region	n.6908134T>C				MODIFIER
CTG_1_6947796	PST000015	C	A	Non_synonymous_variant	c.740C>A	p.Ala247Glu	protein_coding	740/1095	MODERATE
CTG_1_6957827		G	T	intergenic_region	n.6957827G>T				MODIFIER
CTG_1_6984138		C	T	intergenic_region	n.6984138C>T				MODIFIER
CTG_1_7064327	PST000708	T	A	upstream_gene_variant	c.2048A>T		protein_coding		MODIFIER
CTG_1_7379318		G	T	intergenic_region	n.7379318G>T				MODIFIER
CTG_1_7389951	PST000866	C	T	downstream_gene_variant	c.*175G>A		protein_coding		MODIFIER
CTG_1_7443988	PST000555	G	T	intron_variant	c.426+728G>T		protein_coding		MODIFIER
CTG_1_7467608	PST000453	G	T	upstream_gene_variant	c.4086C>A		protein_coding		MODIFIER
CTG_1_7483570		G	C	intergenic_region	n.7483570G>C				MODIFIER
CTG_1_7499628		G	A	intergenic_region	n.7499628G>A				MODIFIER
CTG_1_7511383	PST000780	C	G	synonymous_variant	c.135C>G	p.Thr45Thr	protein_coding	135/669	LOW
CTG_1_7593647		T	C	intergenic_region	n.7593647T>C				MODIFIER
CTG_1_7601322		G	A	intergenic_region	n.7601322G>A				MODIFIER
CTG_1_7610945	PST000154	C	T	downstream_gene_variant	c.*3591G>A		protein_coding		MODIFIER
CTG_1_7611002	PST000154	C	T	downstream_gene_variant	c.*3534G>A		protein_coding		MODIFIER
CTG_1_7611276	PST000154	G	A	downstream_gene_variant	c.*3260C>T		protein_coding		MODIFIER
CTG_1_7611845	PST000154	C	T	downstream_gene_variant	c.*2691G>A		protein_coding		MODIFIER
CTG_1_7611981	PST000154	G	A	downstream_gene_variant	c.*2555C>T		protein_coding		MODIFIER
CTG_1_7611862	PST000154	T	C	downstream_gene_variant	c.*2674A>G		protein_coding		MODIFIER
CTG_1_7624805		A	T	intergenic_region	n.7624805A>T				MODIFIER
CTG_1_7625384		A	T	intergenic_region	n.7625384A>T				MODIFIER
CTG_1_7627688		A	G	intergenic_region	n.7627688A>G				MODIFIER
CTG_1_7633990	PST000586	T	C	downstream_gene_variant	c.*750A>G		protein_coding		MODIFIER
CTG_1_7640926	PST000293	G	A	synonymous_variant	c.563C>T	p.Val188Val	protein_coding	563/909	LOW
CTG_1_7645441	PST000293	A	C	upstream_gene_variant	c.2645T>G		protein_coding		MODIFIER
CTG_1_7651775	PST000432	A	G	downstream_gene_variant	c.*4863A>G		protein_coding		MODIFIER
CTG_1_7653303	PST000227	C	T	intron_variant	c.279+154G>A		protein_coding		MODIFIER
CTG_1_7653562	PST000227	G	A	synonymous_variant	c.174C>T	p.Ser58Ser	protein_coding	174/600	LOW
CTG_1_7829751		C	T	intergenic_region	n.7829751C>T				MODIFIER
CTG_1_7929803	PST000456	A	G	downstream_gene_variant	c.*2068T>C		protein_coding		MODIFIER
CTG_1_7979631	PST000125	G	A	upstream_gene_variant	c.2603G>A		protein_coding		MODIFIER
CTG_1_8048280		A	G	intergenic_region	n.8048280A>G				MODIFIER
CTG_1_8061320	PST000502	G	T	intron_variant	c.939148G>T		protein_coding		MODIFIER
CTG_1_8271363	PST000907	G	A	upstream_gene_variant	c.3245C>T		protein_coding		MODIFIER
CTG_1_8405126		A	G	intergenic_region	n.8405126A>G				MODIFIER
CTG_1_8475854	PST000741	C	A	downstream_gene_variant	c.*1982C>A		protein_coding		MODIFIER
CTG_1_8478293	PST000741	A	G	downstream_gene_variant	c.*4421A>G		protein_coding		MODIFIER
CTG_1_8480077	PST000199	G	A	downstream_gene_variant	c.*3520C>T		protein_coding		MODIFIER
CTG_1_8480979	PST000199	C	T	downstream_gene_variant	c.*2618G>A		protein_coding		MODIFIER
CTG_1_8481143	PST000199	G	A	downstream_gene_variant	c.*2454C>T		protein_coding		MODIFIER
CTG_1_8578236	PST000560	G	A	downstream_gene_variant	c.*1849C>T		protein_coding		MODIFIER
CTG_1_8687117	PST000022	C	T	downstream_gene_variant	c.*1659C>T		protein_coding		MODIFIER
CTG_1_8731164	PST000482	C	A	downstream_gene_variant	c.*2465G>T		protein_coding		MODIFIER
CTG_1_8733665	PST000482	A	G	intron_variant	c.21431T>C		protein_coding		MODIFIER
CTG_1_8735050	PST000482	G	C	synonymous_variant	c.144C>G	p.Pro48Pro	protein_coding	144/219	LOW
CTG_1_8837192		C	T	intergenic_region	n.8837192C>T				MODIFIER
CTG_1_8838612	PST000855	G	T	downstream_gene_variant	c.*4943C>A		protein_coding		MODIFIER
CTG_1_8839329	PST000855	G	A	downstream_gene_variant	c.*4226C>T		protein_coding		MODIFIER
CTG_1_8883024	PST000598	G	A	synonymous_variant	c.129C>T	p.Asp43Asp	protein_coding	129/1488	LOW
CTG_1_8884899	PST000598	A	G	upstream_gene_variant	c.1747T>C		protein_coding		MODIFIER
CTG_1_8919170	PST000348	T	C	synonymous_variant	c.2484A>G	p.Pro828Pro	protein_coding	2484/3852	LOW
CTG_1_8940501	PST000122	C	A	synonymous_variant	c.219C>A	p.Ile73Ile	protein_coding	219/681	LOW
CTG_1_8980234	PST000704	C	T	downstream_gene_variant	c.*4945G>A		protein_coding		MODIFIER
CTG_1_8983340	PST000745	C	T	upstream_gene_variant	c.4772C>T		protein_coding		MODIFIER
CTG_1_8985704	PST000704	C	T	upstream_gene_variant	c.46G>A		protein_coding		MODIFIER
CTG_1_8985708	PST000704	C	T	upstream_gene_variant	c.50G>A		protein_coding		MODIFIER
CTG_1_8988486	PST000745	G	T	synonymous_variant	c.375G>T	p.Ser125Ser	protein_coding	375/672	LOW
CTG_1_8988729	PST000745	G	T	synonymous_variant	c.618G>T	p.Arg206Arg	protein_coding	618/672	LOW
CTG_1_9090964	PST000196	C	T	downstream_gene_variant	c.*1169C>T		protein_coding		MODIFIER
CTG_1_9217556	PST000088	G	A	intron_variant	c.387+123G>A		protein_coding		MODIFIER
CTG_1_9243449	PST000328	A	T	upstream_gene_variant	c.3906A>T		protein_coding		MODIFIER
CTG_1_9245220	PST000328	C	T	upstream_gene_variant	c.2135C>T		protein_coding		MODIFIER
CTG_1_9394019	PST000319	T	G	upstream_gene_variant	c.30T>G		protein_coding		MODIFIER
CTG_1_9517170		G	A	intergenic_region	n.9517170G>A				MODIFIER
CTG_1_9524035	PST000886	T	G	synonymous_variant	c.612T>G	p.Lys204Lys	protein_coding	612/732	LOW
CTG_1_9569385	PST000578	C	T	downstream_gene_variant	c.*4976C>T		protein_coding		MODIFIER
CTG_1_9574028	PST000475	G	A	upstream_gene_variant	c.4246G>A		protein_coding		MODIFIER
CTG_1_9587282	PST000475	C	T	downstream_gene_variant	c.*3058C>T		protein_coding		MODIFIER
CTG_1_9588318	PST000475	C	A	downstream_gene_variant	c.*4094C>A		protein_coding		MODIFIER
CTG_1_9619169	PST000730	T	G	downstream_gene_variant	c.*960T>G		protein_coding		MODIFIER
CTG_1_9642960	PST000536	C	T	Non_synonymous_variant	c.136G>A	p.Gly46Ser	protein_coding	136/1719	MODERATE
CTG_1_9684509		A	T	intergenic_region	n.9684509A>T				MODIFIER
CTG_1_9730470	PST000522	T	C	upstream_gene_variant	c.3285T>C		protein_coding		MODIFIER
CTG_1_9751919		G	A	intergenic_region	n.9751919G>A				MODIFIER
CTG_1_9756537		G	A	intergenic_region	n.9756537G>A				MODIFIER
CTG_1_9801004		G	A	intergenic_region	n.9801004G>A				MODIFIER
CTG_1_9801242		T	C	intergenic_region	n.9801242T>C				MODIFIER
CTG_1_9849289		G	A	intergenic_region	n.9849289G>A				MODIFIER
CTG_1_9902733	PST000340	C	A	downstream_gene_variant	c.*4075C>A		protein_coding		MODIFIER
CTG_1_9963526	PST000807	C	T	downstream_gene_variant	c.*2999C>T		protein_coding		MODIFIER
CTG_1_9963777	PST000807	C	T	downstream_gene_variant	c.*3250C>T		protein_coding		MODIFIER
CTG_1_9992051	PST000104	C	T	synonymous_variant	c.1113C>T	p.Leu371Leu	protein_coding	1113/1407	LOW
CTG_1_10050043	PST000914	C	T	synonymous_variant	c.303G>A	p.Thr101Thr	protein_coding	303/1263	LOW
CTG_1_10087788	PST000026	C	T	downstream_gene_variant	c.*857C>T		protein_coding		MODIFIER
CTG_1_10100569		C	T	intergenic_region	n.10100569C>T				MODIFIER
CTG_1_10254585	PST000099	G	A	synonymous_variant	c.1683G>A	p.Ala561Ala	protein_coding	1683/4608	LOW
CTG_1_10308781		C	T	intergenic_region	n.10308781C>T				MODIFIER
CTG_1_10403372	PST000881	G	A	downstream_gene_variant	c.*3356G>A		protein_coding		MODIFIER
CTG_1_10433663	PST000131	G	A	upstream_gene_variant	c.1331C>T		protein_coding		MODIFIER
CTG_1_10435610	PST000131	C	T	upstream_gene_variant	c.3278G>A		protein_coding		MODIFIER
CTG_1_10670012	PST000466	G	A	downstream_gene_variant	c.*3228C>T		protein_coding		MODIFIER
CTG_1_10669973	PST000466	A	T	downstream_gene_variant	c.*3267T>A		protein_coding		MODIFIER
CTG_1_10811082	PST000410	A	C	intron_variant	c.1023169A>C		protein_coding		MODIFIER
CTG_1_10827796	PST000538	G	C	synonymous_variant	c.366C>G	p.Val122Val	protein_coding	366/2943	LOW
CTG_1_10827976	PST000538	G	A	synonymous_variant	c.186C>T	p.Val62Val	protein_coding	186/2943	LOW
CTG_1_10920895	PST000447	T	C	synonymous_variant	c.1992T>C	p.Asp664Asp	protein_coding	1992/2280	LOW
CTG_1_10952622	PST000381	C	T	synonymous_variant	c.177G>A	p.Glu59Glu	protein_coding	177/3231	LOW
CTG_1_10975785	PST000101	A	G	upstream_gene_variant	c.4637A>G		protein_coding		MODIFIER
CTG_1_11051831	PST000783	C	T	intron_variant	c.201+2778G>A		protein_coding		MODIFIER
CTG_1_11053870	PST000783	G	A	intron_variant	c.201+739C>T		protein_coding		MODIFIER
CTG_1_11184372		C	T	intergenic_region	n.11184372C>T				MODIFIER
CTG_1_11286353	PST000151	C	T	upstream_gene_variant	c.4563C>T		protein_coding		MODIFIER
CTG_1_11376700		C	T	intergenic_region	n.11376700C>T				MODIFIER
CTG_1_11470346	PST000307	C	T	Non_synonymous_variant	c.868C>T	p.Leu290Phe	protein_coding	868/930	MODERATE
CTG_1_11471559	PST000307	G	A	downstream_gene_variant	c.*1151G>A		protein_coding		MODIFIER
CTG_1_11655445	PST000492	T	C	synonymous_variant	c.681A>G	p.Glu227Glu	protein_coding	681/1011	LOW
CTG_1_11686380	PST000832	G	T	upstream_gene_variant	c.1267C>A		protein_coding		MODIFIER
CTG_1_11694501	PST000262	C	T	synonymous_variant	c.1354G>A	p.Lys452Lys	protein_coding	1354/2424	LOW
CTG_1_11694816	PST000262	T	G	downstream_gene_variant	c.*2719T>G		protein_coding		MODIFIER
CTG_1_11748084		T	G	intergenic_region	n.11748084T>G				MODIFIER
CTG_1_11926320		C	T	intergenic_region	n.11926320C>T				MODIFIER
CTG_1_11940681	PST000772	T	C	synonymous_variant	c.45T>C	p.Asp15Asp	protein_coding	45/681	LOW
CTG_1_12098587	PST000250	A	T	Non_synonymous_variant	c.710A>T	p.Lys237Met	protein_coding	710/837	MODERATE
CTG_1_12308832	PST000050	C	G	intron_variant	c.483+1207G>C		protein_coding		MODIFIER
CTG_1_12408674		A	G	intergenic_region	n.12408674A>G				MODIFIER
CTG_1_12443721	PST000321	G	C	upstream_gene_variant	c.4276C>G		protein_coding		MODIFIER
CTG_1_12487269	PST000228	G	A	downstream_gene_variant	c.*56C>T		protein_coding		MODIFIER
CTG_1_12507507	PST000095	G	A	intron_variant	c.112534C>T		protein_coding		MODIFIER
CTG_1_12899622	PST000762	T	C	downstream_gene_variant	c.*4510T>C		protein_coding		MODIFIER
CTG_1_12918890	PST000647	T	A	upstream_gene_variant	c.4242A>T		protein_coding		MODIFIER
CTG_1_12932167		A	G	intergenic_region	n.12932167A>G				MODIFIER
CTG_1_13058698	PST000404	T	A	upstream_gene_variant	c.2149T>A		protein_coding		MODIFIER
CTG_1_13289316	PST000814	T	G	intron_variant	c.1378799T>G		protein_coding		MODIFIER
CTG_1_13316278	PST000814	C	T	intron_variant	c.4245+61C>T		protein_coding		MODIFIER
CTG_1_13359505	PST000440	G	T	Non_synonymous_variant	c.722C>A	p.Pro241Gln	protein_coding	722/969	MODERATE
CTG_1_13610921		G	A	intergenic_region	n.13610921G>A				MODIFIER
CTG_1_13679050	PST000217	A	C	downstream_gene_variant	c.*3332T>G		protein_coding		MODIFIER
CTG_1_13749722	PST000471	G	A	intron_variant	c.939+2802C>T		protein_coding		MODIFIER
CTG_1_13750815	PST000471	A	G	intron_variant	c.939+1709T>C		protein_coding		MODIFIER
CTG_1_13756868	PST000471	G	T	intron_variant	c.6459C>A		protein_coding		MODIFIER
CTG_1_13916043	PST000948	C	A	downstream_gene_variant	c.*4360G>T		protein_coding		MODIFIER
CTG_1_13962855	PST000233	C	T	upstream_gene_variant	c.1364G>A		protein_coding		MODIFIER
CTG_1_14052376	PST000074	T	C	downstream_gene_variant	c.*16T>C		protein_coding		MODIFIER
CTG_1_14179473	PST000071	C	A	Non_synonymous_variant	c.237C>A	p.Phe79Leu	protein_coding	237/2109	MODERATE
CTG_1_14416051	PST000449	A	C	upstream_gene_variant	c.2834T>G		protein_coding		MODIFIER
CTG_1_14454814	PST000047	T	G	Non_synonymous_variant	c.802T>G	p.Ser268Ala	protein_coding	802/1260	MODERATE
CTG_1_14467794	PST000870	C	A	synonymous_variant	c.297G>T	p.Ala99Ala	protein_coding	297/2667	LOW
CTG_1_14697396	PST000663	A	G	Non_synonymous_variant	c.1301A>G	p.Gln434Arg	protein_coding	1301/3324	MODERATE
CTG_1_14745912	PST000485	T	C	downstream_gene_variant	c.*4735T>C		protein_coding		MODIFIER
CTG_1_14771680	PST000083	A	G	downstream_gene_variant	c.*1812A>G		protein_coding		MODIFIER
CTG_1_14814135	PST000667	C	T	synonymous_variant	c.201C>T	p.Asn67Asn	protein_coding	201/870	LOW
CTG_1_14861353	PST000078	C	A	Non_synonymous_variant	c.67G>T	p.Gly23Cys	protein_coding	67/1809	MODERATE
CTG_1_14985563		C	A	intergenic_region	n.14985563C>A				MODIFIER
CTG_1_14988833	PST000159	G	A	downstream_gene_variant	c.*3816C>T		protein_coding		MODIFIER
CTG_1_14992910	PST000159	C	T	synonymous_variant	c.249G>A	p.Arg83Arg	protein_coding	249/510	LOW
CTG_1_15166408		A	C	intergenic_region	n.15166408A>C				MODIFIER
CTG_1_15392102	PST000284	G	A	synonymous_variant	c.390C>T	p.Tyr130Tyr	protein_coding	390/1272	LOW
CTG_1_15444177		T	G	intergenic_region	n.15444177T>G				MODIFIER
CTG_1_15476401	PST000283	A	G	upstream_gene_variant	c.1751A>G		protein_coding		MODIFIER
CTG_1_15524722	PST000401	G	A	intron_variant	c.412278C>T		protein_coding		MODIFIER
CTG_1_15548403	PST000376	G	T	upstream_gene_variant	c.1280C>A		protein_coding		MODIFIER
CTG_1_15562186		T	C	intergenic_region	n.15562186T>C				MODIFIER
CTG_1_15829192	PST000144	G	A	Non_synonymous_variant	c.848G>A	p.Ser283Asn	protein_coding	848/1185	MODERATE
CTG_1_15919435	PST000143	C	T	Non_synonymous_variant	c.328G>A	p.Gly110Ser	protein_coding	328/1101	MODERATE
CTG_1_15919331	PST000143	G	A	synonymous_variant	c.432C>T	p.Thr144Thr	protein_coding	432/1101	LOW
CTG_1_15924966	PST000686	G	C	intron_variant	c.14862760C>G		protein_coding		MODIFIER
CTG_1_15939274		C	T	intergenic_region	n.15939274C>T				MODIFIER
CTG_1_15955432		G	A	intergenic_region	n.15955432G>A				MODIFIER
CTG_1_16021003	PST000060	C	T	downstream_gene_variant	c.*392C>T		protein_coding		MODIFIER
CTG_1_16023700	PST000060	T	C	synonymous_variant	c.1257A>G	p.Arg419Arg	protein_coding	1257/1848	LOW
CTG_1_16026905	PST000214	A	G	upstream_gene_variant	c.1004T>C		protein_coding		MODIFIER
CTG_1_16031685	PST000601	T	C	upstream_gene_variant	c.2232A>G		protein_coding		MODIFIER
CTG_1_16032027	PST000601	A	G	upstream_gene_variant	c.2574T>C		protein_coding		MODIFIER
CTG_1_16051046	PST000836	C	G	synonymous_variant	c.1303G>C	p.Leu435Leu	protein_coding	1303/2466	LOW
CTG_1_16068990	PST000823	C	A	synonymous_variant	c.348C>A	p.Gln116Gln	protein_coding	348/1551	LOW
CTG_10_88098		C	A	intergenic_region	n.88098C>A				MODIFIER
CTG_10_107017		C	T	intergenic_region	n.107017C>T				MODIFIER
CTG_10_147227	PST001262	T	A	intron_variant	c.935+4T>A		protein_coding		LOW
CTG_10_285704		A	C	intergenic_region	n.285704A>C				MODIFIER
CTG_10_404577	PST001087	T	C	Non_synonymous_variant	c.341A>G	p.Asn114Ser	protein_coding	341/678	MODERATE
CTG_10_628987		A	G	intergenic_region	n.628987A>G				MODIFIER
CTG_10_810369		C	T	intergenic_region	n.810369C>T				MODIFIER
CTG_10_850042	PST001468	A	T	upstream_gene_variant	c.3444T>A		protein_coding		MODIFIER
CTG_10_893377	PST000985	G	T	Non_synonymous_variant	c.61G>T	p.Asp21Tyr	protein_coding	61/1491	MODERATE
CTG_10_901110	PST000985	C	T	downstream_gene_variant	c.*1034C>T		protein_coding		MODIFIER
CTG_10_1023704	PST001430	A	T	upstream_gene_variant	c.1661A>T		protein_coding		MODIFIER
CTG_10_1145615		A	T	intergenic_region	n.1145615A>T				MODIFIER
CTG_10_1192118	PST000987	G	A	intron_variant	c.75+1233G>A		protein_coding		MODIFIER
CTG_10_1223996		C	T	intergenic_region	n.1223996C>T				MODIFIER
CTG_10_1628582	PST001444	C	T	intron_variant	c.164175C>T		protein_coding		MODIFIER
CTG_10_1666841		G	T	intergenic_region	n.1666841G>T				MODIFIER
CTG_10_1677276		A	G	intergenic_region	n.1677276A>G				MODIFIER
CTG_10_1686025	PST001245	G	A	upstream_gene_variant	c.4549G>A		protein_coding		MODIFIER
CTG_10_1688747	PST001245	G	T	upstream_gene_variant	c.1827G>T		protein_coding		MODIFIER
CTG_10_1712956	PST001418	G	A	synonymous_variant	c.906G>A	p.Ser302Ser	protein_coding	906/1356	LOW
CTG_10_1752065		C	T	intergenic_region	n.1752065C>T				MODIFIER
CTG_10_1771433	PST001256	A	G	synonymous_variant	c.312T>C	p.Thr104Thr	protein_coding	312/2775	LOW
CTG_10_1816707	PST001506	G	A	upstream_gene_variant	c.2363C>T		protein_coding		MODIFIER
CTG_10_1819288	PST001506	A	C	upstream_gene_variant	c.4944T>G		protein_coding		MODIFIER
CTG_10_1869468	PST001456	C	G	synonymous_variant	c.659G>C	p.Thr220Thr	protein_coding	659/669	LOW
CTG_10_1931201	PST001043	C	T	downstream_gene_variant	c.*3146G>A		protein_coding		MODIFIER
CTG_10_1996761		T	A	intergenic_region	n.1996761T>A				MODIFIER
CTG_10_2041539		G	A	intergenic_region	n.2041539G>A				MODIFIER
CTG_10_2041827		G	A	intergenic_region	n.2041827G>A				MODIFIER
CTG_10_2106487	PST001097	C	T	downstream_gene_variant	c.*2096C>T		protein_coding		MODIFIER
CTG_10_2107385	PST001097	G	T	downstream_gene_variant	c.*2994G>T		protein_coding		MODIFIER
CTG_10_2113221	PST001293	T	A	downstream_gene_variant	c.*3111A>T		protein_coding		MODIFIER
CTG_10_2265674		A	G	intergenic_region	n.2265674A>G				MODIFIER
CTG_10_2395249	PST001024	G	T	Non_synonymous_variant	c.440C>A	p.Thr147Asn	protein_coding	440/2217	MODERATE
CTG_10_2408949	PST001163	C	T	synonymous_variant	c.1011C>T	p.Thr337Thr	protein_coding	1011/2046	LOW
CTG_10_2418804	PST001090	G	T	upstream_gene_variant	c.3110G>T		protein_coding		MODIFIER
CTG_10_2418684	PST001090	T	C	upstream_gene_variant	c.3230T>C		protein_coding		MODIFIER
CTG_10_2425773	PST001090	T	C	intron_variant	c.1722+268T>C		protein_coding		MODIFIER
CTG_10_2493058	PST001379	C	T	downstream_gene_variant	c.*792G>A		protein_coding		MODIFIER
CTG_10_2669450	PST001072	C	T	Non_synonymous_variant	c.311C>T	p.Ser104Phe	protein_coding	311/1047	MODERATE
CTG_10_2780711	PST001132	A	G	upstream_gene_variant	c.2074A>G		protein_coding		MODIFIER
CTG_10_2826304	PST001209	G	A	synonymous_variant	c.2016G>A	p.Ala672Ala	protein_coding	2016/3075	LOW
CTG_10_2826185	PST001209	C	T	Non_synonymous_variant	c.1897C>T	p.Pro633Ser	protein_coding	1897/3075	MODERATE
CTG_10_2826427	PST001209	T	C	synonymous_variant	c.2139T>C	p.Asn713Asn	protein_coding	2139/3075	LOW
CTG_10_2837450	PST001413	C	A	downstream_gene_variant	c.*2336G>T		protein_coding		MODIFIER
CTG_10_2958175		A	C	intergenic_region	n.2958175A>C				MODIFIER
CTG_10_2968685	PST001490	A	T	upstream_gene_variant	c.1431A>T		protein_coding		MODIFIER
CTG_10_2969453	PST001490	C	A	upstream_gene_variant	c.663C>A		protein_coding		MODIFIER
CTG_10_3057572	PST001167	A	T	downstream_gene_variant	c.*2774A>T		protein_coding		MODIFIER
CTG_10_3067633		C	T	intergenic_region	n.3067633C>T				MODIFIER
CTG_10_3113684	PST000992	T	A	upstream_gene_variant	c.3745A>T		protein_coding		MODIFIER
CTG_10_3312930	PST001126	T	G	upstream_gene_variant	c.2719A>C		protein_coding		MODIFIER
CTG_10_3377194	PST001312	C	T	downstream_gene_variant	c.*4871C>T		protein_coding		MODIFIER
CTG_10_3455519	PST001118	C	A	upstream_gene_variant	c.2142G>T		protein_coding		MODIFIER
CTG_10_3459258		G	A	intergenic_region	n.3459258G>A				MODIFIER
CTG_10_3547578		G	A	intergenic_region	n.3547578G>A				MODIFIER
CTG_10_3554749	PST001175	C	T	upstream_gene_variant	c.3106C>T		protein_coding		MODIFIER
CTG_10_3769495		G	A	intergenic_region	n.3769495G>A				MODIFIER
CTG_10_3777847	PST001216	G	C	downstream_gene_variant	c.*4667C>G		protein_coding		MODIFIER
CTG_10_3792520		A	G	intergenic_region	n.3792520A>G				MODIFIER
CTG_10_3808652	PST001386	G	C	upstream_gene_variant	c.15G>C		protein_coding		MODIFIER
CTG_10_3850770	PST001313	G	T	downstream_gene_variant	c.*810G>T		protein_coding		MODIFIER
CTG_10_4115969		G	A	intergenic_region	n.4115969G>A				MODIFIER
CTG_10_4203390	PST001339	A	C	synonymous_variant	c.972T>G	p.Ala324Ala	protein_coding	972/1272	LOW
CTG_10_4224923		T	C	intergenic_region	n.4224923T>C				MODIFIER
CTG_10_4237800	PST001194	T	C	intron_variant	c.103622T>C		protein_coding		MODIFIER
CTG_10_4258755	PST001388	C	T	upstream_gene_variant	c.4817C>T		protein_coding		MODIFIER
CTG_10_4385090	PST000974	A	C	downstream_gene_variant	c.*1640A>C		protein_coding		MODIFIER
CTG_10_4393955		G	A	intergenic_region	n.4393955G>A				MODIFIER
CTG_10_4396880		C	T	intergenic_region	n.4396880C>T				MODIFIER
CTG_10_4555803	PST001345	C	T	synonymous_variant	c.138C>T	p.Ile46Ile	protein_coding	138/426	LOW
CTG_10_4630223	PST001446	C	T	Non_synonymous_variant	c.989G>A	p.Gly330Asp	protein_coding	989/1857	MODERATE
CTG_10_4677787	PST000994	G	A	intron_variant	c.597+1595G>A		protein_coding		MODIFIER
CTG_10_4792630	PST001383	A	C	upstream_gene_variant	c.1744A>C		protein_coding		MODIFIER
CTG_10_4827205	PST001449	A	G	downstream_gene_variant	c.*3A>G		protein_coding		MODIFIER
CTG_10_5134620	PST001181	G	T	upstream_gene_variant	c.3541G>T		protein_coding		MODIFIER
CTG_10_5179325	PST001240	T	A	upstream_gene_variant	c.2306A>T		protein_coding		MODIFIER
CTG_10_5182507		C	T	intergenic_region	n.5182507C>T				MODIFIER
CTG_10_5185661		G	A	intergenic_region	n.5185661G>A				MODIFIER
CTG_10_5185845		G	A	intergenic_region	n.5185845G>A				MODIFIER
CTG_10_5188426	PST001333	A	G	downstream_gene_variant	c.*4381T>C		protein_coding		MODIFIER
CTG_10_5189105	PST001333	G	T	downstream_gene_variant	c.*3702C>A		protein_coding		MODIFIER
CTG_10_5189053	PST001333	C	T	downstream_gene_variant	c.*3754G>A		protein_coding		MODIFIER
CTG_10_5189314	PST001333	G	A	downstream_gene_variant	c.*3493C>T		protein_coding		MODIFIER
CTG_10_5189206	PST001333	T	C	downstream_gene_variant	c.*3601A>G		protein_coding		MODIFIER
CTG_10_5235126	PST001476	T	C	upstream_gene_variant	c.558A>G		protein_coding		MODIFIER
CTG_10_5239293	PST001476	T	A	upstream_gene_variant	c.4725A>T		protein_coding		MODIFIER
CTG_10_5280153	PST001206	A	C	intron_variant	c.27591T>G		protein_coding		MODIFIER
CTG_10_5323992	PST001380	C	A	synonymous_variant	c.1065G>T	p.Pro355Pro	protein_coding	1065/1287	LOW
CTG_10_5573895	PST001101	G	T	Non_synonymous_variant	c.2522C>A	p.Pro841Gln	protein_coding	2522/2595	MODERATE
CTG_10_5605332	PST001469	G	A	downstream_gene_variant	c.*805G>A		protein_coding		MODIFIER
CTG_10_5680139	PST001288	C	A	downstream_gene_variant	c.*2080C>A		protein_coding		MODIFIER
CTG_10_5777264		A	C	intergenic_region	n.5777264A>C				MODIFIER
CTG_10_5777610		T	A	intergenic_region	n.5777610T>A				MODIFIER
CTG_10_5809774	PST001266	C	T	downstream_gene_variant	c.*4820G>A		protein_coding		MODIFIER
CTG_10_5827976	PST001263	A	C	upstream_gene_variant	c.2793T>G		protein_coding		MODIFIER
CTG_10_5866316	PST001193	A	G	synonymous_variant	c.738T>C	p.Leu246Leu	protein_coding	738/1728	LOW
CTG_10_6099069	PST001292	G	A	synonymous_variant	c.1197G>A	p.Gly399Gly	protein_coding	1197/2985	LOW
CTG_10_6131682	PST001069	C	T	downstream_gene_variant	c.*1907C>T		protein_coding		MODIFIER
CTG_10_6255851		G	T	intergenic_region	n.6255851G>T				MODIFIER
CTG_10_6403457	PST001440	G	A	intron_variant	c.11171005C>T		protein_coding		MODIFIER
CTG_10_6419774		A	G	intergenic_region	n.6419774A>G				MODIFIER
CTG_10_6561292		G	A	intergenic_region	n.6561292G>A				MODIFIER
CTG_10_6632991		G	A	intergenic_region	n.6632991G>A				MODIFIER
CTG_10_6637580		C	T	intergenic_region	n.6637580C>T				MODIFIER
CTG_10_6743027	PST001507	T	A	upstream_gene_variant	c.4846A>T		protein_coding		MODIFIER
CTG_10_6743831		G	A	intergenic_region	n.6743831G>A				MODIFIER
CTG_10_6795624	PST001013	G	A	upstream_gene_variant	c.4987C>T		protein_coding		MODIFIER
CTG_10_6927466	PST001436	G	A	upstream_gene_variant	c.4133C>T		protein_coding		MODIFIER
CTG_10_6938863	PST001022	G	A	synonymous_variant	c.498C>T	p.Ser166Ser	protein_coding	498/2292	LOW
CTG_10_6984981	PST001296	T	G	downstream_gene_variant	c.*2588T>G		protein_coding		MODIFIER
CTG_10_7132488	PST001052	G	A	Non_synonymous_variant	c.343G>A	p.Ala115Thr	protein_coding	343/1206	MODERATE
CTG_10_7358862		C	T	intergenic_region	n.7358862C>T				MODIFIER
CTG_10_7403756	PST001188	G	A	downstream_gene_variant	c.*4721G>A		protein_coding		MODIFIER
CTG_10_7436294	PST001334	G	A	upstream_gene_variant	c.4976C>T		protein_coding		MODIFIER
CTG_10_7454855	PST001347	C	T	intron_variant	c.8291814G>A		protein_coding		MODIFIER
CTG_10_7457794	PST001347	A	G	intron_variant	c.828+2077T>C		protein_coding		MODIFIER
CTG_10_7473741	PST001300	G	T	synonymous_variant	c.168C>A	p.Ala56Ala	protein_coding	168/639	LOW
CTG_1001_70030	PST001523	C	A	intron_variant	c.32+44C>A		protein_coding		MODIFIER
CTG_1010_382101	PST001689	A	G	intron_variant	c.1535+2487A>G		protein_coding		MODIFIER
CTG_1010_751961	PST001631	A	G	upstream_gene_variant	c.4543T>C		protein_coding		MODIFIER
CTG_1010_752781	PST001591	T	A	upstream_gene_variant	c.2594T>A		protein_coding		MODIFIER
CTG_1010_851650	PST001683	A	G	upstream_gene_variant	c.2549A>G		protein_coding		MODIFIER
CTG_1010_1236409	PST001564	A	T	downstream_gene_variant	c.*485A>T		protein_coding		MODIFIER
CTG_1010_1236431	PST001564	G	C	downstream_gene_variant	c.*507G>C		protein_coding		MODIFIER
CTG_1010_1287305	PST001696	C	T	upstream_gene_variant	c.1153G>A		protein_coding		MODIFIER
CTG_1010_1288888	PST001696	T	C	synonymous_variant	c.364A>G	p.Gly122Gly	protein_coding	364/411	LOW
CTG_1010_1288948	PST001696	C	T	synonymous_variant	c.304G>A	p.Lys102Lys	protein_coding	304/411	LOW
CTG_1010_1303692	PST001704	A	G	downstream_gene_variant	c.*3186A>G		protein_coding		MODIFIER
CTG_1010_1438608	PST001622	A	G	upstream_gene_variant	c.4863A>G		protein_coding		MODIFIER
CTG_1010_1489060	PST001534	G	A	intron_variant	c.213+2707C>T		protein_coding		MODIFIER
CTG_1010_1681698	PST001705	C	T	intron_variant	c.2192860G>A		protein_coding		MODIFIER
CTG_1010_1732840	PST001733	G	A	intron_variant	c.280+758G>A		protein_coding		MODIFIER
CTG_1010_1843659	PST001737	A	T	downstream_gene_variant	c.*405A>T		protein_coding		MODIFIER
CTG_1010_1913745	PST001715	T	A	upstream_gene_variant	c.880T>A		protein_coding		MODIFIER
CTG_1022_288615	PST001824	T	C	downstream_gene_variant	c.*24T>C		protein_coding		MODIFIER
CTG_1022_329049	PST001911	T	C	Non_synonymous_variant	c.1469A>G	p.Asn490Ser	protein_coding	1469/2727	MODERATE
CTG_1022_403348	PST001938	C	G	downstream_gene_variant	c.*4033C>G		protein_coding		MODIFIER
CTG_1022_513475	PST001997	G	A	upstream_gene_variant	c.128C>T		protein_coding		MODIFIER
CTG_1022_593005	PST001826	G	T	Non_synonymous_variant	c.467C>A	p.Thr156Asn	protein_coding	467/1266	MODERATE
CTG_1022_1288351	PST001775	C	G	upstream_gene_variant	c.239C>G		protein_coding		MODIFIER
CTG_1022_1326571	PST001749	G	A	synonymous_variant	c.507G>A	p.Glu169Glu	protein_coding	507/873	LOW
CTG_1022_1528551	PST001849	A	T	downstream_gene_variant	c.*485A>T		protein_coding		MODIFIER
CTG_1022_1627534		C	T	intergenic_region	n.1627534C>T				MODIFIER
CTG_1022_1718408	PST001791	T	A	intron_variant	c.983541A>T		protein_coding		MODIFIER
CTG_1022_1891791	PST001914	A	T	upstream_gene_variant	c.4666A>T		protein_coding		MODIFIER
CTG_1022_1951970	PST001798	T	C	upstream_gene_variant	c.4372A>G		protein_coding		MODIFIER
CTG_1023_116657	PST002104	A	T	intron_variant	c.97178A>T		protein_coding		MODIFIER
CTG_1023_137293		C	T	intergenic_region	n.137293C>T				MODIFIER
CTG_1023_145202		A	G	intergenic_region	n.145202A>G				MODIFIER
CTG_1023_204014	PST002068	G	T	downstream_gene_variant	c.*2131G>T		protein_coding		MODIFIER
CTG_1023_388927	PST002074	A	C	Non_synonymous_variant	c.1911A>C	p.Lys637Asn	protein_coding	1911/2283	MODERATE
CTG_1023_583275	PST002053	T	G	Non_synonymous_variant	c.160T>G	p.Ser54Ala	protein_coding	160/675	MODERATE
CTG_1023_825949	PST002042	G	T	upstream_gene_variant	c.2709G>T		protein_coding		MODIFIER
CTG_1023_845779	PST002023	A	G	downstream_gene_variant	c.*2640A>G		protein_coding		MODIFIER
CTG_1023_909458		G	A	intergenic_region	n.909458G>A				MODIFIER
CTG_1023_987337	PST002065	A	G	downstream_gene_variant	c.*3498T>C		protein_coding		MODIFIER
CTG_1023_1095208	PST002049	G	A	synonymous_variant	c.87G>A	p.Leu29Leu	protein_coding	87/495	LOW
CTG_1023_1204002	PST002116	G	T	Non_synonymous_variant	c.107G>T	p.Arg36Leu	protein_coding	107/555	MODERATE
CTG_1023_1213208		C	A	intergenic_region	n.1213208C>A				MODIFIER
CTG_1023_1213812		G	A	intergenic_region	n.1213812G>A				MODIFIER
CTG_1023_1213990		C	T	intergenic_region	n.1213990C>T				MODIFIER
CTG_1023_1215582		G	A	intergenic_region	n.1215582G>A				MODIFIER
CTG_1023_1227078	PST002081	C	A	Non_synonymous_variant	c.301C>A	p.Leu101Ile	protein_coding	301/2307	MODERATE
CTG_1023_1228253	PST002081	G	T	synonymous_variant	c.1476G>T	p.Ala492Ala	protein_coding	1476/2307	LOW
CTG_1023_1243846		T	C	intergenic_region	n.1243846T>C				MODIFIER
CTG_1023_1259434	PST002018	C	G	Non_synonymous_variant	c.341G>C	p.Arg114Pro	protein_coding	341/402	MODERATE
CTG_1023_1274304		G	A	intergenic_region	n.1274304G>A				MODIFIER
CTG_1023_1275573		G	A	intergenic_region	n.1275573G>A				MODIFIER
CTG_1023_1340362	PST002091	G	T	downstream_gene_variant	c.*1954G>T		protein_coding		MODIFIER
CTG_1023_1382685		C	T	intergenic_region	n.1382685C>T				MODIFIER
CTG_1023_1400958	PST002094	T	A	upstream_gene_variant	c.769A>T		protein_coding		MODIFIER
CTG_1023_1402392	PST002094	C	T	upstream_gene_variant	c.2203G>A		protein_coding		MODIFIER
CTG_1023_1406046		T	G	intergenic_region	n.1406046T>G				MODIFIER
CTG_1023_1412298	PST002029	T	C	downstream_gene_variant	c.*2826A>G		protein_coding		MODIFIER
CTG_1023_1421796	PST002029	C	T	upstream_gene_variant	c.4425G>A		protein_coding		MODIFIER
CTG_1023_1422089	PST002029	G	A	upstream_gene_variant	c.4718C>T		protein_coding		MODIFIER
CTG_1023_1425882		C	G	intergenic_region	n.1425882C>G				MODIFIER
CTG_1023_1471782		G	A	intergenic_region	n.1471782G>A				MODIFIER
CTG_1023_1571627	PST002039	T	C	upstream_gene_variant	c.4897A>G		protein_coding		MODIFIER
CTG_1023_1571767		G	A	intergenic_region	n.1571767G>A				MODIFIER
CTG_1023_1571854		G	A	intergenic_region	n.1571854G>A				MODIFIER
CTG_1023_1724869		G	A	intergenic_region	n.1724869G>A				MODIFIER
CTG_1023_1747424	PST002105	G	A	downstream_gene_variant	c.*3718C>T		protein_coding		MODIFIER
CTG_1023_1749559	PST002092	G	A	downstream_gene_variant	c.*2009G>A		protein_coding		MODIFIER
CTG_1023_1749780	PST002092	C	T	downstream_gene_variant	c.*2230C>T		protein_coding		MODIFIER
CTG_1023_1749974	PST002092	G	T	downstream_gene_variant	c.*2424G>T		protein_coding		MODIFIER
CTG_1023_1783650		C	G	intergenic_region	n.1783650C>G				MODIFIER
CTG_1023_1949858	PST002060	A	G	upstream_gene_variant	c.2999T>C		protein_coding		MODIFIER
CTG_1023_1950142	PST002060	C	T	upstream_gene_variant	c.3283G>A		protein_coding		MODIFIER
CTG_1024_46192	PST002161	G	A	synonymous_variant	c.195G>A	p.Val65Val	protein_coding	195/1551	LOW
CTG_1024_304051	PST002216	G	A	upstream_gene_variant	c.2898G>A		protein_coding		MODIFIER
CTG_1024_325581	PST002155	T	G	upstream_gene_variant	c.4445A>C		protein_coding		MODIFIER
CTG_1024_485300	PST002132	A	C	downstream_gene_variant	c.*253A>C		protein_coding		MODIFIER
CTG_1024_673940	PST002136	C	G	synonymous_variant	c.297C>G	p.Ser99Ser	protein_coding	297/1035	LOW
CTG_1024_712620	PST002241	C	T	synonymous_variant	c.774G>A	p.Thr258Thr	protein_coding	774/810	LOW
CTG_1024_844709	PST002163	G	A	Non_synonymous_variant	c.286G>A	p.Val96Ile	protein_coding	286/678	MODERATE
CTG_1024_856582	PST002151	C	A	synonymous_variant	c.519C>A	p.Gly173Gly	protein_coding	519/1707	LOW
CTG_1024_1081403	PST002220	C	T	upstream_gene_variant	c.1970G>A		protein_coding		MODIFIER
CTG_1024_1144681	PST002149	G	A	downstream_gene_variant	c.*1863G>A		protein_coding		MODIFIER
CTG_1034_301192		T	C	intergenic_region	n.301192T>C				MODIFIER
CTG_1034_323203	PST002324	C	A	Non_synonymous_variant	c.376C>A	p.Gln126Lys	protein_coding	376/1152	MODERATE
CTG_1034_392536	PST002326	T	C	upstream_gene_variant	c.141T>C		protein_coding		MODIFIER
CTG_1034_502605	PST002366	G	T	downstream_gene_variant	c.*289G>T		protein_coding		MODIFIER
CTG_1034_511232		G	C	intergenic_region	n.511232G>C				MODIFIER
CTG_1034_602062	PST002255	G	A	Non_synonymous_variant	c.1547G>A	p.Arg516His	protein_coding	1547/2181	MODERATE
CTG_1034_604104	PST002255	C	T	intron_variant	c.1735+1718C>T		protein_coding		MODIFIER
CTG_1034_611810	PST002271	G	A	upstream_gene_variant	c.1956C>T		protein_coding		MODIFIER
CTG_1034_854002	PST002292	G	A	intron_variant	c.978+890C>T		protein_coding		MODIFIER
CTG_1034_861297	PST002292	G	T	upstream_gene_variant	c.4805C>A		protein_coding		MODIFIER
CTG_1034_932563	PST002350	G	C	upstream_gene_variant	c.1287G>C		protein_coding		MODIFIER
CTG_1034_997946	PST002290	C	A	downstream_gene_variant	c.*994G>T		protein_coding		MODIFIER
CTG_1034_1007667	PST002290	G	A	intron_variant	c.25603230C>T		protein_coding		MODIFIER
CTG_1034_1016342	PST002290	G	A	intron_variant	c.21793048C>T		protein_coding		MODIFIER
CTG_1034_1021745	PST002290	T	A	intron_variant	c.2178+1332A>T		protein_coding		MODIFIER
CTG_1034_1032903	PST002290	G	A	intron_variant	c.1678986C>T		protein_coding		MODIFIER
CTG_1034_1086525	PST002281	G	A	downstream_gene_variant	c.*2725C>T		protein_coding		MODIFIER
CTG_1034_1086671	PST002281	C	T	downstream_gene_variant	c.*2579G>A		protein_coding		MODIFIER
CTG_1034_1102759		C	T	intergenic_region	n.1102759C>T				MODIFIER
CTG_1034_1159135		G	A	intergenic_region	n.1159135G>A				MODIFIER
CTG_1034_1581025	PST002302	C	T	intron_variant	c.741+1613G>A		protein_coding		MODIFIER
CTG_1034_1581317	PST002302	G	A	intron_variant	c.741+1321C>T		protein_coding		MODIFIER
CTG_1034_1581865	PST002302	C	T	intron_variant	c.741+773G>A		protein_coding		MODIFIER
CTG_1034_1596822	PST002302	G	A	intron_variant	c.385362C>T		protein_coding		MODIFIER
CTG_1034_1653240	PST002274	G	A	synonymous_variant	c.1149G>A	p.Ser383Ser	protein_coding	1149/1683	LOW
CTG_1034_1740747	PST002301	C	T	intron_variant	c.681+835C>T		protein_coding		MODIFIER
CTG_1034_1775359		G	T	intergenic_region	n.1775359G>T				MODIFIER
CTG_1034_1793672	PST002278	G	A	downstream_gene_variant	c.*1485G>A		protein_coding		MODIFIER
CTG_1034_1885078		A	G	intergenic_region	n.1885078A>G				MODIFIER
CTG_1034_1926596		G	A	intergenic_region	n.1926596G>A				MODIFIER
CTG_1034_1945408	PST002285	C	T	downstream_gene_variant	c.*3173G>A		protein_coding		MODIFIER
CTG_1034_1963469	PST002355	C	T	Non_synonymous_variant	c.76C>T	p.Leu26Phe	protein_coding	76/609	MODERATE
CTG_1035_20229	PST002382	C	T	synonymous_variant	c.1767C>T	p.Gly589Gly	protein_coding	1767/3102	LOW
CTG_1035_286616	PST002457	T	G	upstream_gene_variant	c.4739A>C		protein_coding		MODIFIER
CTG_1035_713726		A	G	intergenic_region	n.713726A>G				MODIFIER
CTG_1035_727390		G	C	intergenic_region	n.727390G>C				MODIFIER
CTG_1035_754649		G	A	intergenic_region	n.754649G>A				MODIFIER
CTG_1035_775551		T	C	intergenic_region	n.775551T>C				MODIFIER
CTG_1035_911935	PST002375	G	A	upstream_gene_variant	c.1638G>A		protein_coding		MODIFIER
CTG_1035_1040405	PST002428	C	T	downstream_gene_variant	c.*3215C>T		protein_coding		MODIFIER
CTG_1035_1125321	PST002411	G	A	Non_synonymous_variant	c.419G>A	p.Gly140Asp	protein_coding	419/3276	MODERATE
CTG_1035_1153172	PST002455	C	A	synonymous_variant	c.204G>T	p.Ser68Ser	protein_coding	204/504	LOW
CTG_1035_1325260	PST002416	G	A	intron_variant	c.3531779G>A		protein_coding		MODIFIER
CTG_1035_1325509	PST002416	C	T	intron_variant	c.3531530C>T		protein_coding		MODIFIER
CTG_1035_1431507		A	G	intergenic_region	n.1431507A>G				MODIFIER
CTG_1035_1477074		G	A	intergenic_region	n.1477074G>A				MODIFIER
CTG_1035_1477118		T	C	intergenic_region	n.1477118T>C				MODIFIER
CTG_1035_1477773		T	C	intergenic_region	n.1477773T>C				MODIFIER
CTG_1035_1479026		A	G	intergenic_region	n.1479026A>G				MODIFIER
CTG_1035_1478693		C	T	intergenic_region	n.1478693C>T				MODIFIER
CTG_1035_1537218	PST002460	G	A	intron_variant	c.36727C>T		protein_coding		MODIFIER
CTG_1035_1673573		C	T	intergenic_region	n.1673573C>T				MODIFIER
CTG_1035_1750456		G	A	intergenic_region	n.1750456G>A				MODIFIER
CTG_1035_1889718	PST002422	C	A	intron_variant	c.450+13C>A		protein_coding		MODIFIER
CTG_1035_1946173	PST002447	G	A	downstream_gene_variant	c.*4748G>A		protein_coding		MODIFIER
CTG_1035_1948703	PST002403	C	T	upstream_gene_variant	c.3100C>T		protein_coding		MODIFIER
CTG_1035_1949022	PST002403	G	A	upstream_gene_variant	c.2781G>A		protein_coding		MODIFIER
CTG_1035_1951718	PST002403	G	A	upstream_gene_variant	c.85G>A		protein_coding		MODIFIER
CTG_1035_1959407		C	A	intergenic_region	n.1959407C>A				MODIFIER
CTG_1035_1960212		C	T	intergenic_region	n.1960212C>T				MODIFIER
CTG_1039_56170	PST002483	A	C	Non_synonymous_variant	c.856A>C	p.Ile286Leu	protein_coding	856/1041	MODERATE
CTG_1039_56381	PST002483	T	A	downstream_gene_variant	c.*26T>A		protein_coding		MODIFIER
CTG_1039_77708	PST002486	G	T	upstream_gene_variant	c.3759G>T		protein_coding		MODIFIER
CTG_1047_52497		G	A	intergenic_region	n.52497G>A				MODIFIER
CTG_1047_198821		G	T	intergenic_region	n.198821G>T				MODIFIER
CTG_1047_508337	PST002543	T	C	upstream_gene_variant	c.3598T>C		protein_coding		MODIFIER
CTG_1047_508804	PST002543	G	C	upstream_gene_variant	c.3131G>C		protein_coding		MODIFIER
CTG_1047_509229	PST002543	G	A	upstream_gene_variant	c.2706G>A		protein_coding		MODIFIER
CTG_1047_513868	PST002543	C	T	synonymous_variant	c.1218C>T	p.Arg406Arg	protein_coding	1218/5532	LOW
CTG_1047_516226	PST002543	A	C	Non_synonymous_variant	c.2535A>C	p.Lys845Asn	protein_coding	2535/5532	MODERATE
CTG_1047_529689	PST002563	T	A	Non_synonymous_variant	c.211A>T	p.Met71Leu	protein_coding	211/1038	MODERATE
CTG_1047_647280		A	G	intergenic_region	n.647280A>G				MODIFIER
CTG_1047_689742		C	A	intergenic_region	n.689742C>A				MODIFIER
CTG_1047_692803		G	A	intergenic_region	n.692803G>A				MODIFIER
CTG_1047_755493		G	C	intergenic_region	n.755493G>C				MODIFIER
CTG_1047_931081		A	C	intergenic_region	n.931081A>C				MODIFIER
CTG_1047_1019666	PST002514	A	G	upstream_gene_variant	c.1120A>G		protein_coding		MODIFIER
CTG_1047_1584713	PST002510	T	A	upstream_gene_variant	c.2964A>T		protein_coding		MODIFIER
CTG_1047_1659417		A	C	intergenic_region	n.1659417A>C				MODIFIER
CTG_1047_1659946		C	T	intergenic_region	n.1659946C>T				MODIFIER
CTG_1047_1720075		A	G	intergenic_region	n.1720075A>G				MODIFIER
CTG_1047_1888539		G	A	intergenic_region	n.1888539G>A				MODIFIER
CTG_1048_165949		G	A	intergenic_region	n.165949G>A				MODIFIER
CTG_1048_170562		A	G	intergenic_region	n.170562A>G				MODIFIER
CTG_1048_221109	PST002640	C	T	intron_variant	c.280+13C>T		protein_coding		MODIFIER
CTG_1048_301061	PST002637	G	A	intron_variant	c.618+1631C>T		protein_coding		MODIFIER
CTG_1048_336124	PST002594	T	G	downstream_gene_variant	c.*4715T>G		protein_coding		MODIFIER
CTG_1048_338610	PST002682	C	A	downstream_gene_variant	c.*4219C>A		protein_coding		MODIFIER
CTG_1048_338752	PST002682	G	A	downstream_gene_variant	c.*4361G>A		protein_coding		MODIFIER
CTG_1048_338900	PST002682	T	C	downstream_gene_variant	c.*4509T>C		protein_coding		MODIFIER
CTG_1048_362260		C	T	intergenic_region	n.362260C>T				MODIFIER
CTG_1048_365349	PST002692	G	T	downstream_gene_variant	c.*3368C>A		protein_coding		MODIFIER
CTG_1048_454055	PST002691	C	T	downstream_gene_variant	c.*794C>T		protein_coding		MODIFIER
CTG_1048_474500	PST002642	A	T	upstream_gene_variant	c.1794A>T		protein_coding		MODIFIER
CTG_1048_480355	PST002642	C	A	downstream_gene_variant	c.*3316C>A		protein_coding		MODIFIER
CTG_1048_482322		C	T	intergenic_region	n.482322C>T				MODIFIER
CTG_1048_484263		G	T	intergenic_region	n.484263G>T				MODIFIER
CTG_1048_484542	PST002686	G	A	upstream_gene_variant	c.4782G>A		protein_coding		MODIFIER
CTG_1048_491736	PST002686	C	T	downstream_gene_variant	c.*1474C>T		protein_coding		MODIFIER
CTG_1048_491965	PST002686	A	G	downstream_gene_variant	c.*1703A>G		protein_coding		MODIFIER
CTG_1048_501626		C	T	intergenic_region	n.501626C>T				MODIFIER
CTG_1048_557584	PST002626	C	T	upstream_gene_variant	c.4653C>T		protein_coding		MODIFIER
CTG_1048_606152	PST002690	C	T	synonymous_variant	c.537C>T	p.Ala179Ala	protein_coding	537/936	LOW
CTG_1048_611902	PST002670	T	C	synonymous_variant	c.651T>C	p.Leu217Leu	protein_coding	651/687	LOW
CTG_1048_641757	PST002702	C	T	downstream_gene_variant	c.*2639G>A		protein_coding		MODIFIER
CTG_1048_720304	PST002689	T	C	downstream_gene_variant	c.*932A>G		protein_coding		MODIFIER
CTG_1048_721440	PST002671	G	C	downstream_gene_variant	c.*4679C>G		protein_coding		MODIFIER
CTG_1048_721585	PST002671	C	T	downstream_gene_variant	c.*4534G>A		protein_coding		MODIFIER
CTG_1048_722518	PST002689	C	T	upstream_gene_variant	c.484G>A		protein_coding		MODIFIER
CTG_1048_762189	PST002679	G	A	downstream_gene_variant	c.*3856C>T		protein_coding		MODIFIER
CTG_1048_852535		C	T	intergenic_region	n.852535C>T				MODIFIER
CTG_1048_921730		G	A	intergenic_region	n.921730G>A				MODIFIER
CTG_1048_921945		T	C	intergenic_region	n.921945T>C				MODIFIER
CTG_1048_959695	PST002688	G	A	Non_synonymous_variant	c.209G>A	p.Arg70Gln	protein_coding	209/486	MODERATE
CTG_1048_1028154	PST002685	A	G	intron_variant	c.222933T>C		protein_coding		MODIFIER
CTG_1048_1133396	PST002658	C	G	downstream_gene_variant	c.*3821G>C		protein_coding		MODIFIER
CTG_1048_1188954	PST002666	T	C	downstream_gene_variant	c.*1141T>C		protein_coding		MODIFIER
CTG_1048_1210444	PST002648	A	G	upstream_gene_variant	c.70A>G		protein_coding		MODIFIER
CTG_1048_1219053	PST002678	T	C	synonymous_variant	c.1125T>C	p.Ser375Ser	protein_coding	1125/1968	LOW
CTG_1048_1228553	PST002697	A	T	synonymous_variant	c.114A>T	p.Leu38Leu	protein_coding	114/540	LOW
CTG_1048_1253640		G	A	intergenic_region	n.1253640G>A				MODIFIER
CTG_1048_1280209		G	A	intergenic_region	n.1280209G>A				MODIFIER
CTG_1048_1286670		G	A	intergenic_region	n.1286670G>A				MODIFIER
CTG_1048_1358119		C	T	intergenic_region	n.1358119C>T				MODIFIER
CTG_1048_1364143		T	G	intergenic_region	n.1364143T>G				MODIFIER
CTG_1048_1364434		C	A	intergenic_region	n.1364434C>A				MODIFIER
CTG_1048_1366143		T	C	intergenic_region	n.1366143T>C				MODIFIER
CTG_1048_1379549		T	C	intergenic_region	n.1379549T>C				MODIFIER
CTG_1048_1380566		G	A	intergenic_region	n.1380566G>A				MODIFIER
CTG_1048_1383504		G	T	intergenic_region	n.1383504G>T				MODIFIER
CTG_1048_1422702	PST002595	T	A	downstream_gene_variant	c.*4779A>T		protein_coding		MODIFIER
CTG_1048_1428328	PST002595	G	A	Non_synonymous_variant	c.2747C>T	p.Ser916Leu	protein_coding	2747/3594	MODERATE
CTG_1048_1609365	PST002681	C	G	Non_synonymous_variant	c.2222C>G	p.Ala741Gly	protein_coding	2222/4404	MODERATE
CTG_1048_1614372	PST002623	G	A	Non_synonymous_variant	c.1454C>T	p.Thr485Ile	protein_coding	1454/1590	MODERATE
CTG_1048_1614623	PST002681	C	T	synonymous_variant	c.1203G>A	p.Pro401Pro	protein_coding	1203/1590	LOW
CTG_1048_1704728	PST002633	C	T	downstream_gene_variant	c.*1145G>A		protein_coding		MODIFIER
CTG_1048_1757749	PST002587	C	T	downstream_gene_variant	c.*4899G>A		protein_coding		MODIFIER
CTG_1048_1820367		C	T	intergenic_region	n.1820367C>T				MODIFIER
CTG_1049_197139		G	A	intergenic_region	n.197139G>A				MODIFIER
CTG_1049_199513		G	A	intergenic_region	n.199513G>A				MODIFIER
CTG_1049_212882	PST002734	T	C	upstream_gene_variant	c.3654T>C		protein_coding		MODIFIER
CTG_1049_214319	PST002734	T	G	upstream_gene_variant	c.2217T>G		protein_coding		MODIFIER
CTG_1049_222277	PST002734	T	C	intron_variant	c.590+2166T>C		protein_coding		MODIFIER
CTG_1049_222510	PST002734	C	A	intron_variant	c.590+2399C>A		protein_coding		MODIFIER
CTG_1049_255194	PST002734	G	A	intron_variant	c.1187+5239G>A		protein_coding		MODIFIER
CTG_1049_257930	PST002734	C	T	intron_variant	c.11885969C>T		protein_coding		MODIFIER
CTG_1049_260213	PST002734	G	A	intron_variant	c.11883686G>A		protein_coding		MODIFIER
CTG_1049_261728	PST002734	G	A	intron_variant	c.11882171G>A		protein_coding		MODIFIER
CTG_1049_262859	PST002734	A	C	intron_variant	c.11881040A>C		protein_coding		MODIFIER
CTG_1049_308517		G	A	intergenic_region	n.308517G>A				MODIFIER
CTG_1049_312618		C	G	intergenic_region	n.312618C>G				MODIFIER
CTG_1049_313737		C	T	intergenic_region	n.313737C>T				MODIFIER
CTG_1049_327538	PST002714	C	A	upstream_gene_variant	c.3522G>T		protein_coding		MODIFIER
CTG_1049_380598	PST002719	G	C	upstream_gene_variant	c.1345G>C		protein_coding		MODIFIER
CTG_1049_385089	PST002719	T	A	downstream_gene_variant	c.*2281T>A		protein_coding		MODIFIER
CTG_1049_411371	PST002728	T	C	intron_variant	c.5181256T>C		protein_coding		MODIFIER
CTG_1049_453837	PST002737	G	A	intron_variant	c.11944634G>A		protein_coding		MODIFIER
CTG_1049_472966	PST002730	A	G	upstream_gene_variant	c.2096T>C		protein_coding		MODIFIER
CTG_1049_499360	PST002713	G	A	downstream_gene_variant	c.*4429C>T		protein_coding		MODIFIER
CTG_1049_503716	PST002713	C	T	downstream_gene_variant	c.*73G>A		protein_coding		MODIFIER
CTG_1049_503645	PST002713	A	G	downstream_gene_variant	c.*144T>C		protein_coding		MODIFIER
CTG_1049_504900	PST002713	G	T	Non_synonymous_variant	c.104C>A	p.Ala35Asp	protein_coding	104/789	MODERATE
CTG_1049_504943	PST002713	G	T	intron_variant	c.9938C>A		protein_coding		MODIFIER
CTG_1049_573286	PST002755	G	A	downstream_gene_variant	c.*1506G>A		protein_coding		MODIFIER
CTG_1049_578719		T	A	intergenic_region	n.578719T>A				MODIFIER
CTG_1049_582247		C	T	intergenic_region	n.582247C>T				MODIFIER
CTG_1049_587629		T	C	intergenic_region	n.587629T>C				MODIFIER
CTG_1049_641469	PST002725	C	T	Non_synonymous_variant	c.217C>T	p.Pro73Ser	protein_coding	217/1437	MODERATE
CTG_1049_641639	PST002725	C	T	synonymous_variant	c.387C>T	p.Leu129Leu	protein_coding	387/1437	LOW
CTG_1049_641486	PST002725	C	T	synonymous_variant	c.234C>T	p.Asp78Asp	protein_coding	234/1437	LOW
CTG_1049_654601		C	A	intergenic_region	n.654601C>A				MODIFIER
CTG_1049_734261	PST002723	G	A	intron_variant	c.7144298G>A		protein_coding		MODIFIER
CTG_1049_857483	PST002729	T	C	upstream_gene_variant	c.145T>C		protein_coding		MODIFIER
CTG_1049_929705	PST002747	A	G	downstream_gene_variant	c.*3665T>C		protein_coding		MODIFIER
CTG_1049_1064683	PST002741	C	T	downstream_gene_variant	c.*3568G>A		protein_coding		MODIFIER
CTG_1049_1088131	PST002721	C	T	Non_synonymous_variant	c.1793G>A	p.Ser598Asn	protein_coding	1793/2058	MODERATE
CTG_1049_1089050	PST002721	C	A	Non_synonymous_variant	c.874G>T	p.Asp292Tyr	protein_coding	874/2058	MODERATE
CTG_1049_1136964	PST002726	G	A	intron_variant	c.2307+4105C>T		protein_coding		MODIFIER
CTG_1049_1139125	PST002726	G	A	intron_variant	c.2307+1944C>T		protein_coding		MODIFIER
CTG_1049_1142403	PST002726	G	C	Non_synonymous_variant	c.1382C>G	p.Ser461Cys	protein_coding	1382/2592	MODERATE
CTG_1049_1148380	PST002726	C	T	intron_variant	c.281+2484G>A		protein_coding		MODIFIER
CTG_1049_1160575	PST002738	A	G	upstream_gene_variant	c.796T>C		protein_coding		MODIFIER
CTG_1049_1160651	PST002738	G	A	upstream_gene_variant	c.872C>T		protein_coding		MODIFIER
CTG_1051_49516	PST002773	T	G	synonymous_variant	c.488T>G	p.Trp163Trp	protein_coding	488/528	LOW
CTG_107_16382		A	T	intergenic_region	n.16382A>T				MODIFIER
CTG_107_37442		G	T	intergenic_region	n.37442G>T				MODIFIER
CTG_107_37770		A	G	intergenic_region	n.37770A>G				MODIFIER
CTG_107_62365	PST002904	C	A	downstream_gene_variant	c.*3517C>A		protein_coding		MODIFIER
CTG_107_73693	PST002956	G	T	Non_synonymous_variant	c.2270C>A	p.Ala757Glu	protein_coding	2270/4587	MODERATE
CTG_107_113075	PST002872	C	G	intron_variant	c.804649C>G		protein_coding		MODIFIER
CTG_107_155488	PST002831	G	T	intron_variant	c.14361933G>T		protein_coding		MODIFIER
CTG_107_288758		A	G	intergenic_region	n.288758A>G				MODIFIER
CTG_107_295983		A	G	intergenic_region	n.295983A>G				MODIFIER
CTG_107_303726		A	G	intergenic_region	n.303726A>G				MODIFIER
CTG_107_335107	PST002914	G	T	downstream_gene_variant	c.*2299G>T		protein_coding		MODIFIER
CTG_107_374398	PST002803	C	G	upstream_gene_variant	c.66G>C		protein_coding		MODIFIER
CTG_107_495808		C	A	intergenic_region	n.495808C>A				MODIFIER
CTG_107_566277		G	A	intergenic_region	n.566277G>A				MODIFIER
CTG_107_598286	PST002935	G	A	downstream_gene_variant	c.*671C>T		protein_coding		MODIFIER
CTG_107_599065	PST002935	G	A	synonymous_variant	c.969C>T	p.Ser323Ser	protein_coding	969/1077	LOW
CTG_107_609412	PST002817	C	T	downstream_gene_variant	c.*1155C>T		protein_coding		MODIFIER
CTG_107_660936	PST002793	T	G	upstream_gene_variant	c.3407A>C		protein_coding		MODIFIER
CTG_107_712849		C	T	intergenic_region	n.712849C>T				MODIFIER
CTG_107_752225	PST002791	G	A	upstream_gene_variant	c.3254G>A		protein_coding		MODIFIER
CTG_107_806109		G	C	intergenic_region	n.806109G>C				MODIFIER
CTG_107_889719	PST002871	G	T	downstream_gene_variant	c.*4526G>T		protein_coding		MODIFIER
CTG_107_954283	PST002951	C	T	intron_variant	c.840+349G>A		protein_coding		MODIFIER
CTG_107_1032880		G	A	intergenic_region	n.1032880G>A				MODIFIER
CTG_107_1083687		A	C	intergenic_region	n.1083687A>C				MODIFIER
CTG_107_1146626		T	C	intergenic_region	n.1146626T>C				MODIFIER
CTG_107_1146863		T	A	intergenic_region	n.1146863T>A				MODIFIER
CTG_107_1149604		A	C	intergenic_region	n.1149604A>C				MODIFIER
CTG_107_1150867		A	G	intergenic_region	n.1150867A>G				MODIFIER
CTG_107_1294730	PST002802	A	G	upstream_gene_variant	c.1657T>C		protein_coding		MODIFIER
CTG_107_1304502		C	T	intergenic_region	n.1304502C>T				MODIFIER
CTG_107_1305868		C	T	intergenic_region	n.1305868C>T				MODIFIER
CTG_107_1305935		G	A	intergenic_region	n.1305935G>A				MODIFIER
CTG_107_1319507	PST002911	T	C	downstream_gene_variant	c.*348A>G		protein_coding		MODIFIER
CTG_107_1346726		C	T	intergenic_region	n.1346726C>T				MODIFIER
CTG_107_1347551		A	G	intergenic_region	n.1347551A>G				MODIFIER
CTG_107_1348759		G	C	intergenic_region	n.1348759G>C				MODIFIER
CTG_107_1360167		C	T	intergenic_region	n.1360167C>T				MODIFIER
CTG_107_1360276		A	G	intergenic_region	n.1360276A>G				MODIFIER
CTG_107_1361975		C	T	intergenic_region	n.1361975C>T				MODIFIER
CTG_107_1367820		C	T	intergenic_region	n.1367820C>T				MODIFIER
CTG_107_1496794		T	C	intergenic_region	n.1496794T>C				MODIFIER
CTG_107_1642587		C	T	intergenic_region	n.1642587C>T				MODIFIER
CTG_107_1656633	PST002960	T	G	synonymous_variant	c.128A>C	p.Pro43Pro	protein_coding	128/399	LOW
CTG_107_1877624		C	T	intergenic_region	n.1877624C>T				MODIFIER
CTG_107_1980863	PST002851	A	G	downstream_gene_variant	c.*906A>G		protein_coding		MODIFIER
CTG_107_2243137	PST002864	C	T	downstream_gene_variant	c.*2286G>A		protein_coding		MODIFIER
CTG_107_2327780	PST002915	C	T	intron_variant	c.591+12585G>A		protein_coding		MODIFIER
CTG_107_2558144		C	A	intergenic_region	n.2558144C>A				MODIFIER
CTG_107_2561015		G	A	intergenic_region	n.2561015G>A				MODIFIER
CTG_107_2561937		A	G	intergenic_region	n.2561937A>G				MODIFIER
CTG_107_2565513		T	G	intergenic_region	n.2565513T>G				MODIFIER
CTG_107_2566451		C	T	intergenic_region	n.2566451C>T				MODIFIER
CTG_107_2581858	PST002883	A	T	intron_variant	c.1714+468T>A		protein_coding		MODIFIER
CTG_107_2597215	PST002883	G	T	intron_variant	c.5531840C>A		protein_coding		MODIFIER
CTG_107_2633059		T	C	intergenic_region	n.2633059T>C				MODIFIER
CTG_107_2644902		T	C	intergenic_region	n.2644902T>C				MODIFIER
CTG_107_2729213		G	A	intergenic_region	n.2729213G>A				MODIFIER
CTG_107_2780494		G	A	intergenic_region	n.2780494G>A				MODIFIER
CTG_107_2826397	PST002799	G	A	intron_variant	c.17474151C>T		protein_coding		MODIFIER
CTG_107_2850003	PST002838	C	T	intron_variant	c.394+898G>A		protein_coding		MODIFIER
CTG_107_2864786	PST002784	A	G	upstream_gene_variant	c.1556A>G		protein_coding		MODIFIER
CTG_107_2910865		C	T	intergenic_region	n.2910865C>T				MODIFIER
CTG_107_2916630		C	T	intergenic_region	n.2916630C>T				MODIFIER
CTG_107_2928499	PST002879	G	T	upstream_gene_variant	c.278G>T		protein_coding		MODIFIER
CTG_107_2940806		C	A	intergenic_region	n.2940806C>A				MODIFIER
CTG_107_3019903	PST002936	C	T	downstream_gene_variant	c.*1505C>T		protein_coding		MODIFIER
CTG_107_3021214	PST002936	G	A	downstream_gene_variant	c.*2816G>A		protein_coding		MODIFIER
CTG_107_3143251	PST002943	G	T	downstream_gene_variant	c.*3882G>T		protein_coding		MODIFIER
CTG_107_3225173	PST002821	T	C	downstream_gene_variant	c.*449T>C		protein_coding		MODIFIER
CTG_107_3302747		C	A	intergenic_region	n.3302747C>A				MODIFIER
CTG_107_3341517		A	C	intergenic_region	n.3341517A>C				MODIFIER
CTG_107_3359068		G	A	intergenic_region	n.3359068G>A				MODIFIER
CTG_107_3359557		G	A	intergenic_region	n.3359557G>A				MODIFIER
CTG_107_3527252		C	T	intergenic_region	n.3527252C>T				MODIFIER
CTG_107_3543979	PST002811	G	T	upstream_gene_variant	c.525C>A		protein_coding		MODIFIER
CTG_107_3568493		C	T	intergenic_region	n.3568493C>T				MODIFIER
CTG_107_3581967	PST002839	T	A	downstream_gene_variant	c.*2709T>A		protein_coding		MODIFIER
CTG_107_3584208	PST002839	A	T	downstream_gene_variant	c.*4950A>T		protein_coding		MODIFIER
CTG_107_3603280	PST002934	A	G	intron_variant	c.1048+88T>C		protein_coding		MODIFIER
CTG_107_3739178	PST002778	T	A	Non_synonymous_variant	c.361A>T	p.Arg121Trp	protein_coding	361/789	MODERATE
CTG_107_3762227		T	C	intergenic_region	n.3762227T>C				MODIFIER
CTG_107_3798369	PST002888	T	C	intron_variant	c.1509+826T>C		protein_coding		MODIFIER
CTG_107_3816440		C	T	intergenic_region	n.3816440C>T				MODIFIER
CTG_107_3917437	PST002780	C	A	upstream_gene_variant	c.272C>A		protein_coding		MODIFIER
CTG_107_4029892	PST002830	G	T	downstream_gene_variant	c.*230G>T		protein_coding		MODIFIER
CTG_107_4076249	PST002788	C	A	upstream_gene_variant	c.4587G>T		protein_coding		MODIFIER
CTG_107_4450878	PST002877	C	T	intron_variant	c.321+2992C>T		protein_coding		MODIFIER
CTG_107_4493631	PST002795	G	C	Non_synonymous_variant	c.73C>G	p.Pro25Ala	protein_coding	73/387	MODERATE
CTG_107_4526778	PST002963	G	A	downstream_gene_variant	c.*3663C>T		protein_coding		MODIFIER
CTG_107_4585255	PST002783	G	A	upstream_gene_variant	c.3442C>T		protein_coding		MODIFIER
CTG_107_4587393		C	G	intergenic_region	n.4587393C>G				MODIFIER
CTG_107_4634320	PST002954	C	T	downstream_gene_variant	c.*1083C>T		protein_coding		MODIFIER
CTG_107_4634796	PST002954	C	T	downstream_gene_variant	c.*1559C>T		protein_coding		MODIFIER
CTG_107_4634972	PST002954	G	A	downstream_gene_variant	c.*1735G>A		protein_coding		MODIFIER
CTG_107_4637301	PST002954	C	T	downstream_gene_variant	c.*4064C>T		protein_coding		MODIFIER
CTG_107_4640894	PST002899	C	T	upstream_gene_variant	c.2352G>A		protein_coding		MODIFIER
CTG_107_4763825		C	A	intergenic_region	n.4763825C>A				MODIFIER
CTG_107_4782423	PST002957	T	C	downstream_gene_variant	c.*1888T>C		protein_coding		MODIFIER
CTG_107_4805751		T	C	intergenic_region	n.4805751T>C				MODIFIER
CTG_107_4816485	PST002820	G	T	upstream_gene_variant	c.2945G>T		protein_coding		MODIFIER
CTG_107_4823118	PST002820	C	A	downstream_gene_variant	c.*1949C>A		protein_coding		MODIFIER
CTG_107_4839401		T	C	intergenic_region	n.4839401T>C				MODIFIER
CTG_107_4840672		G	A	intergenic_region	n.4840672G>A				MODIFIER
CTG_107_4852561		C	A	intergenic_region	n.4852561C>A				MODIFIER
CTG_107_4897957		C	T	intergenic_region	n.4897957C>T				MODIFIER
CTG_107_4906941	PST002896	T	A	Non_synonymous_variant	c.95T>A	p.Met32Lys	protein_coding	95/2097	MODERATE
CTG_107_4922033	PST002896	C	T	downstream_gene_variant	c.*726C>T		protein_coding		MODIFIER
CTG_107_4930810	PST002858	G	A	downstream_gene_variant	c.*177C>T		protein_coding		MODIFIER
CTG_107_4954392		A	G	intergenic_region	n.4954392A>G				MODIFIER
CTG_107_4972272	PST002905	C	T	intron_variant	c.701041C>T		protein_coding		MODIFIER
CTG_107_5065987		C	T	intergenic_region	n.5065987C>T				MODIFIER
CTG_107_5068269		G	A	intergenic_region	n.5068269G>A				MODIFIER
CTG_107_5083047	PST002806	C	T	intron_variant	c.844+811G>A		protein_coding		MODIFIER
CTG_107_5093014	PST002806	C	T	upstream_gene_variant	c.1779G>A		protein_coding		MODIFIER
CTG_107_5159923		A	C	intergenic_region	n.5159923A>C				MODIFIER
CTG_107_5160111		T	G	intergenic_region	n.5160111T>G				MODIFIER
CTG_107_5160423		C	T	intergenic_region	n.5160423C>T				MODIFIER
CTG_11_100981		G	A	intergenic_region	n.100981G>A				MODIFIER
CTG_11_142248	PST003485	G	T	synonymous_variant	c.117C>A	p.Leu39Leu	protein_coding	117/858	LOW
CTG_11_215355	PST003474	C	G	intron_variant	c.144+24C>G		protein_coding		MODIFIER
CTG_11_224550	PST003474	G	T	intron_variant	c.1523+49G>T		protein_coding		MODIFIER
CTG_11_357213	PST003309	G	A	upstream_gene_variant	c.4873C>T		protein_coding		MODIFIER
CTG_11_943050	PST003277	A	T	synonymous_variant	c.1717A>T	p.Ser573Ser	protein_coding	1717/2364	LOW
CTG_11_951283		C	T	intergenic_region	n.951283C>T				MODIFIER
CTG_11_1414825	PST003354	A	T	upstream_gene_variant	c.4460T>A		protein_coding		MODIFIER
CTG_11_1442469	PST003523	C	T	Non_synonymous_variant	c.229G>A	p.Val77Ile	protein_coding	229/1851	MODERATE
CTG_11_1587107	PST003230	G	A	synonymous_variant	c.150C>T	p.Ile50Ile	protein_coding	150/1521	LOW
CTG_11_1685386	PST003389	T	A	upstream_gene_variant	c.4329A>T		protein_coding		MODIFIER
CTG_11_1863576	PST002975	T	C	synonymous_variant	c.402T>C	p.Phe134Phe	protein_coding	402/420	LOW
CTG_11_1949055	PST003188	C	G	upstream_gene_variant	c.1640G>C		protein_coding		MODIFIER
CTG_11_2016170		C	T	intergenic_region	n.2016170C>T				MODIFIER
CTG_11_2025452		G	A	intergenic_region	n.2025452G>A				MODIFIER
CTG_11_2078683	PST003207	G	A	upstream_gene_variant	c.1176C>T		protein_coding		MODIFIER
CTG_11_2089923	PST003260	G	A	intron_variant	c.63+196G>A		protein_coding		MODIFIER
CTG_11_2095872	PST003260	C	T	downstream_gene_variant	c.*4384C>T		protein_coding		MODIFIER
CTG_11_2155331	PST003403	C	G	downstream_gene_variant	c.*3979G>C		protein_coding		MODIFIER
CTG_11_2172972		C	T	intergenic_region	n.2172972C>T				MODIFIER
CTG_11_2211769		G	A	intergenic_region	n.2211769G>A				MODIFIER
CTG_11_2242259	PST003235	A	G	synonymous_variant	c.1413T>C	p.Asn471Asn	protein_coding	1413/2172	LOW
CTG_11_2242310	PST003235	C	T	synonymous_variant	c.1362G>A	p.Thr454Thr	protein_coding	1362/2172	LOW
CTG_11_2242727	PST003235	G	A	synonymous_variant	c.945C>T	p.Asp315Asp	protein_coding	945/2172	LOW
CTG_11_2360999		A	G	intergenic_region	n.2360999A>G				MODIFIER
CTG_11_2565597	PST003360	A	T	Non_synonymous_variant	c.316A>T	p.Met106Leu	protein_coding	316/996	MODERATE
CTG_11_2566001	PST003360	G	C	synonymous_variant	c.720G>C	p.Thr240Thr	protein_coding	720/996	LOW
CTG_11_2610053	PST003146	C	T	downstream_gene_variant	c.*4469C>T		protein_coding		MODIFIER
CTG_11_2664434	PST003166	A	C	Non_synonymous_variant	c.173T>G	p.Leu58Arg	protein_coding	173/1683	MODERATE
CTG_11_2683856		G	A	intergenic_region	n.2683856G>A				MODIFIER
CTG_11_2770310	PST003375	G	A	downstream_gene_variant	c.*4255G>A		protein_coding		MODIFIER
CTG_11_2918464	PST003495	G	T	downstream_gene_variant	c.*4831G>T		protein_coding		MODIFIER
CTG_11_3131942	PST003427	C	T	downstream_gene_variant	c.*1727G>A		protein_coding		MODIFIER
CTG_11_3143236	PST003077	C	T	synonymous_variant	c.123C>T	p.Ile41Ile	protein_coding	123/351	LOW
CTG_11_3156460	PST003436	G	A	downstream_gene_variant	c.*1992C>T		protein_coding		MODIFIER
CTG_11_3156737	PST003436	A	C	downstream_gene_variant	c.*1715T>G		protein_coding		MODIFIER
CTG_11_3198769		A	G	intergenic_region	n.3198769A>G				MODIFIER
CTG_11_3435894	PST003032	C	T	synonymous_variant	c.462C>T	p.Gly154Gly	protein_coding	462/837	LOW
CTG_11_3443343	PST003057	T	G	intron_variant	c.518+278T>G		protein_coding		MODIFIER
CTG_11_3498734	PST003116	G	A	downstream_gene_variant	c.*613C>T		protein_coding		MODIFIER
CTG_11_3521628	PST003450	C	T	Non_synonymous_variant	c.1316G>A	p.Gly439Glu	protein_coding	1316/1422	MODERATE
CTG_11_3687393	PST003181	C	A	Non_synonymous_variant	c.230G>T	p.Trp77Leu	protein_coding	230/252	MODERATE
CTG_11_3689233	PST003181	A	G	upstream_gene_variant	c.1382T>C		protein_coding		MODIFIER
CTG_11_3770010	PST002973	G	A	downstream_gene_variant	c.*1409G>A		protein_coding		MODIFIER
CTG_11_3814499	PST003140	A	G	upstream_gene_variant	c.163T>C		protein_coding		MODIFIER
CTG_11_4101589	PST003453	C	G	downstream_gene_variant	c.*3535G>C		protein_coding		MODIFIER
CTG_11_4103403	PST003453	C	T	downstream_gene_variant	c.*1721G>A		protein_coding		MODIFIER
CTG_11_4131292	PST002989	T	C	Non_synonymous_variant	c.778A>G	p.Ile260Val	protein_coding	778/2484	MODERATE
CTG_11_4235052	PST003510	C	G	synonymous_variant	c.513C>G	p.Gly171Gly	protein_coding	513/993	LOW
CTG_11_4250073	PST003255	C	T	downstream_gene_variant	c.*1805G>A		protein_coding		MODIFIER
CTG_11_4292592		G	A	intergenic_region	n.4292592G>A				MODIFIER
CTG_11_4294019		G	T	intergenic_region	n.4294019G>T				MODIFIER
CTG_11_4322564		C	T	intergenic_region	n.4322564C>T				MODIFIER
CTG_11_4356075	PST003264	C	T	upstream_gene_variant	c.1683G>A		protein_coding		MODIFIER
CTG_11_4451071	PST003508	T	G	upstream_gene_variant	c.3154A>C		protein_coding		MODIFIER
CTG_11_4456269	PST003395	C	T	upstream_gene_variant	c.4774C>T		protein_coding		MODIFIER
CTG_11_4520175	PST003137	C	A	upstream_gene_variant	c.2743C>A		protein_coding		MODIFIER
CTG_11_4521021	PST003137	G	T	upstream_gene_variant	c.1897G>T		protein_coding		MODIFIER
CTG_11_4733035	PST003095	A	T	intron_variant	c.74963T>A		protein_coding		MODIFIER
CTG_11_4798377		G	A	intergenic_region	n.4798377G>A				MODIFIER
CTG_11_4870507	PST003464	T	C	upstream_gene_variant	c.3286T>C		protein_coding		MODIFIER
CTG_11_4919477		C	A	intergenic_region	n.4919477C>A				MODIFIER
CTG_11_5081462	PST003144	C	A	Non_synonymous_variant	c.1808C>A	p.Pro603His	protein_coding	1808/4641	MODERATE
CTG_11_5206314	PST003413	G	T	upstream_gene_variant	c.2999C>A		protein_coding		MODIFIER
CTG_11_5228544	PST003220	G	A	downstream_gene_variant	c.*4609G>A		protein_coding		MODIFIER
CTG_11_5373922	PST003016	T	C	downstream_gene_variant	c.*3186T>C		protein_coding		MODIFIER
CTG_11_5418515		C	T	intergenic_region	n.5418515C>T				MODIFIER
CTG_11_5704034		C	A	intergenic_region	n.5704034C>A				MODIFIER
CTG_11_5705575		A	C	intergenic_region	n.5705575A>C				MODIFIER
CTG_11_5728945	PST003173	G	A	Non_synonymous_variant	c.680C>T	p.Pro227Leu	protein_coding	680/975	MODERATE
CTG_11_5873031	PST003031	C	T	Non_synonymous_variant	c.1433G>A	p.Arg478Gln	protein_coding	1433/1551	MODERATE
CTG_11_5975623	PST003124	T	C	intron_variant	c.16083T>C		protein_coding		LOW
CTG_11_5988455	PST003398	G	T	upstream_gene_variant	c.711G>T		protein_coding		MODIFIER
CTG_11_5989354	PST003398	C	G	synonymous_variant	c.189C>G	p.Ala63Ala	protein_coding	189/1407	LOW
CTG_11_6158805	PST003426	C	A	synonymous_variant	c.453C>A	p.Ser151Ser	protein_coding	453/1368	LOW
CTG_11_6275825	PST002995	T	C	synonymous_variant	c.1122A>G	p.Arg374Arg	protein_coding	1122/1350	LOW
CTG_11_6316847	PST003076	C	T	upstream_gene_variant	c.3466C>T		protein_coding		MODIFIER
CTG_11_6485982	PST003476	C	A	Non_synonymous_variant	c.742C>A	p.Arg248Ser	protein_coding	742/1083	MODERATE
CTG_11_6631740	PST003363	A	T	upstream_gene_variant	c.1514T>A		protein_coding		MODIFIER
CTG_11_6673251		G	T	intergenic_region	n.6673251G>T				MODIFIER
CTG_11_6730740		T	G	intergenic_region	n.6730740T>G				MODIFIER
CTG_11_7158086		C	T	intergenic_region	n.7158086C>T				MODIFIER
CTG_115_3794	PST003550	G	C	downstream_gene_variant	c.*2403G>C		protein_coding		MODIFIER
CTG_115_10665	PST003549	C	A	upstream_gene_variant	c.3141G>T		protein_coding		MODIFIER
CTG_117_353637		G	A	intergenic_region	n.353637G>A				MODIFIER
CTG_117_365086		A	G	intergenic_region	n.365086A>G				MODIFIER
CTG_117_368154		C	T	intergenic_region	n.368154C>T				MODIFIER
CTG_117_380763	PST003648	G	A	upstream_gene_variant	c.2609C>T		protein_coding		MODIFIER
CTG_117_518404	PST003752	G	A	upstream_gene_variant	c.2234G>A		protein_coding		MODIFIER
CTG_117_633926	PST003582	T	C	upstream_gene_variant	c.1930A>G		protein_coding		MODIFIER
CTG_117_684150	PST003592	C	T	upstream_gene_variant	c.982C>T		protein_coding		MODIFIER
CTG_117_687924	PST003592	T	A	downstream_gene_variant	c.*2158T>A		protein_coding		MODIFIER
CTG_117_693680	PST003652	G	A	upstream_gene_variant	c.4174C>T		protein_coding		MODIFIER
CTG_117_700493		C	A	intergenic_region	n.700493C>A				MODIFIER
CTG_117_722281		C	A	intergenic_region	n.722281C>A				MODIFIER
CTG_117_732818		C	T	intergenic_region	n.732818C>T				MODIFIER
CTG_117_1327868		C	T	intergenic_region	n.1327868C>T				MODIFIER
CTG_117_1339347		C	G	intergenic_region	n.1339347C>G				MODIFIER
CTG_117_1349759		C	A	intergenic_region	n.1349759C>A				MODIFIER
CTG_117_1349700		C	T	intergenic_region	n.1349700C>T				MODIFIER
CTG_117_1379522	PST003678	G	T	intron_variant	c.162+1989G>T		protein_coding		MODIFIER
CTG_117_1750924		G	A	intergenic_region	n.1750924G>A				MODIFIER
CTG_117_1770517		C	T	intergenic_region	n.1770517C>T				MODIFIER
CTG_117_1823007	PST003628	G	T	Non_synonymous_variant	c.435C>A	p.Ser145Arg	protein_coding	435/705	MODERATE
CTG_117_1888912	PST003793	C	T	downstream_gene_variant	c.*4000G>A		protein_coding		MODIFIER
CTG_117_1930418	PST003693	G	C	Non_synonymous_variant	c.541C>G	p.Arg181Gly	protein_coding	541/1326	MODERATE
CTG_117_1930656	PST003760	A	C	synonymous_variant	c.303T>G	p.Arg101Arg	protein_coding	303/1326	LOW
CTG_117_2194006	PST003590	A	G	Non_synonymous_variant	c.416T>C	p.Ile139Thr	protein_coding	416/1203	MODERATE
CTG_117_2237325		G	T	intergenic_region	n.2237325G>T				MODIFIER
CTG_117_2272082		G	A	intergenic_region	n.2272082G>A				MODIFIER
CTG_117_2288467	PST003614	G	A	intron_variant	c.3516+872G>A		protein_coding		MODIFIER
CTG_117_2360597	PST003715	T	C	Non_synonymous_variant	c.385A>G	p.Thr129Ala	protein_coding	385/918	MODERATE
CTG_117_2700668	PST003776	C	T	downstream_gene_variant	c.*3237C>T		protein_coding		MODIFIER
CTG_117_2943913	PST003722	T	C	upstream_gene_variant	c.1910T>C		protein_coding		MODIFIER
CTG_117_3159674		A	G	intergenic_region	n.3159674A>G				MODIFIER
CTG_117_3160066		G	A	intergenic_region	n.3160066G>A				MODIFIER
CTG_117_3320305	PST003690	G	C	downstream_gene_variant	c.*115C>G		protein_coding		MODIFIER
CTG_117_3385850	PST003797	G	T	intron_variant	c.1686+2687G>T		protein_coding		MODIFIER
CTG_117_3387101	PST003797	G	T	intron_variant	c.1686+3938G>T		protein_coding		MODIFIER
CTG_117_3387684	PST003797	G	A	intron_variant	c.1686+4521G>A		protein_coding		MODIFIER
CTG_117_3669541		C	T	intergenic_region	n.3669541C>T				MODIFIER
CTG_117_3689645		A	T	intergenic_region	n.3689645A>T				MODIFIER
CTG_117_3766501	PST003711	G	A	synonymous_variant	c.234C>T	p.Asn78Asn	protein_coding	234/2319	LOW
CTG_117_3931264		C	T	intergenic_region	n.3931264C>T				MODIFIER
CTG_117_3933849		C	T	intergenic_region	n.3933849C>T				MODIFIER
CTG_117_3972684		C	T	intergenic_region	n.3972684C>T				MODIFIER
CTG_117_4090619	PST003626	G	A	Non_synonymous_variant	c.155C>T	p.Ser52Leu	protein_coding	155/2217	MODERATE
CTG_117_4160957	PST003670	C	T	upstream_gene_variant	c.3053G>A		protein_coding		MODIFIER
CTG_117_4201700	PST003647	G	A	downstream_gene_variant	c.*4321G>A		protein_coding		MODIFIER
CTG_117_4202028	PST003647	C	T	downstream_gene_variant	c.*4649C>T		protein_coding		MODIFIER
CTG_117_4202223	PST003647	G	A	downstream_gene_variant	c.*4844G>A		protein_coding		MODIFIER
CTG_117_4204122		C	T	intergenic_region	n.4204122C>T				MODIFIER
CTG_117_4263738	PST003664	C	T	upstream_gene_variant	c.3870G>A		protein_coding		MODIFIER
CTG_117_4263910	PST003664	T	C	upstream_gene_variant	c.4042A>G		protein_coding		MODIFIER
CTG_117_4361123	PST003769	T	C	intron_variant	c.631+23567A>G		protein_coding		MODIFIER
CTG_117_4544980		G	A	intergenic_region	n.4544980G>A				MODIFIER
CTG_117_4604780	PST003598	T	C	downstream_gene_variant	c.*815A>G		protein_coding		MODIFIER
CTG_118_25758	PST003835	T	C	upstream_gene_variant	c.4753T>C		protein_coding		MODIFIER
CTG_118_25595	PST003835	G	T	upstream_gene_variant	c.4916G>T		protein_coding		MODIFIER
CTG_118_314468		C	A	intergenic_region	n.314468C>A				MODIFIER
CTG_118_314486		T	C	intergenic_region	n.314486T>C				MODIFIER
CTG_118_345150	PST003828	A	T	downstream_gene_variant	c.*784A>T		protein_coding		MODIFIER
CTG_12_158468	PST004148	C	G	synonymous_variant	c.340C>G	p.Ala114Ala	protein_coding	340/918	LOW
CTG_12_349487	PST004193	C	A	upstream_gene_variant	c.4067C>A		protein_coding		MODIFIER
CTG_12_371502	PST003870	C	T	upstream_gene_variant	c.1459C>T		protein_coding		MODIFIER
CTG_12_394389		A	T	intergenic_region	n.394389A>T				MODIFIER
CTG_12_626798		A	G	intergenic_region	n.626798A>G				MODIFIER
CTG_12_958371	PST004248	T	G	upstream_gene_variant	c.689T>G		protein_coding		MODIFIER
CTG_12_1074462	PST004184	G	A	intron_variant	c.6376C>T		protein_coding		LOW
CTG_12_1078887	PST004267	G	A	Non_synonymous_variant	c.71C>T	p.Thr24Ile	protein_coding	71/1494	MODERATE
CTG_12_1079694	PST004267	T	C	upstream_gene_variant	c.737A>G		protein_coding		MODIFIER
CTG_12_1106166	PST003951	A	C	downstream_gene_variant	c.*1705A>C		protein_coding		MODIFIER
CTG_12_1215250	PST003907	A	G	synonymous_variant	c.1164A>G	p.Ser388Ser	protein_coding	1164/2139	LOW
CTG_12_1281655	PST004155	G	A	synonymous_variant	c.276C>T	p.Ala92Ala	protein_coding	276/795	LOW
CTG_12_1633024	PST003957	A	C	Non_synonymous_variant	c.248A>C	p.Tyr83Ser	protein_coding	248/438	MODERATE
CTG_12_1646431	PST003873	A	C	upstream_gene_variant	c.3949T>G		protein_coding		MODIFIER
CTG_12_1682548	PST004353	A	T	Non_synonymous_variant	c.1407A>T	p.Leu469Phe	protein_coding	1407/2205	MODERATE
CTG_12_1698237	PST004143	C	T	Non_synonymous_variant	c.308G>A	p.Arg103Gln	protein_coding	308/1599	MODERATE
CTG_12_1862663		T	G	intergenic_region	n.1862663T>G				MODIFIER
CTG_12_1937751	PST004033	A	G	synonymous_variant	c.102A>G	p.Glu34Glu	protein_coding	102/996	LOW
CTG_12_1939866	PST003928	T	C	synonymous_variant	c.510T>C	p.Arg170Arg	protein_coding	510/966	LOW
CTG_12_1942728	PST004033	T	A	downstream_gene_variant	c.*4083T>A		protein_coding		MODIFIER
CTG_12_2151879	PST004287	G	A	Non_synonymous_variant	c.1565C>T	p.Thr522Ile	protein_coding	1565/1728	MODERATE
CTG_12_2171740	PST004092	C	G	upstream_gene_variant	c.2046C>G		protein_coding		MODIFIER
CTG_12_2192743	PST004132	G	A	intron_variant	c.1041+2121C>T		protein_coding		MODIFIER
CTG_12_2193522	PST004132	A	G	intron_variant	c.1041+1342T>C		protein_coding		MODIFIER
CTG_12_2278648	PST003855	A	G	upstream_gene_variant	c.4836A>G		protein_coding		MODIFIER
CTG_12_2422313	PST004296	T	C	intron_variant	c.162+83T>C		protein_coding		MODIFIER
CTG_12_2423071	PST004296	A	C	synonymous_variant	c.636A>C	p.Ile212Ile	protein_coding	636/2445	LOW
CTG_12_2555725		C	T	intergenic_region	n.2555725C>T				MODIFIER
CTG_12_2587765	PST004275	G	A	intron_variant	c.119+223G>A		protein_coding		MODIFIER
CTG_12_2621880	PST003857	C	T	Non_synonymous_variant	c.298G>A	p.Ala100Thr	protein_coding	298/666	MODERATE
CTG_12_2650249	PST003986	C	T	synonymous_variant	c.2136C>T	p.Asn712Asn	protein_coding	2136/2922	LOW
CTG_12_2681411	PST004280	T	G	downstream_gene_variant	c.*1989T>G		protein_coding		MODIFIER
CTG_12_2756700	PST003924	G	A	upstream_gene_variant	c.294C>T		protein_coding		MODIFIER
CTG_12_2807299	PST003883	C	T	intron_variant	c.1239+4874C>T		protein_coding		MODIFIER
CTG_12_3018168	PST004175	T	C	synonymous_variant	c.538A>G	p.Glu180Glu	protein_coding	538/795	LOW
CTG_12_3099427	PST004378	C	T	downstream_gene_variant	c.*2916G>A		protein_coding		MODIFIER
CTG_12_3266367	PST004031	G	A	downstream_gene_variant	c.*1104G>A		protein_coding		MODIFIER
CTG_12_3460293	PST003903	G	T	synonymous_variant	c.801C>A	p.Ala267Ala	protein_coding	801/966	LOW
CTG_12_3472344	PST003856	A	T	downstream_gene_variant	c.*356T>A		protein_coding		MODIFIER
CTG_12_3820435	PST004293	C	A	synonymous_variant	c.225G>T	p.Pro75Pro	protein_coding	225/975	LOW
CTG_12_3984429	PST004260	C	A	intron_variant	c.165333G>T		protein_coding		MODIFIER
CTG_12_4052716		G	A	intergenic_region	n.4052716G>A				MODIFIER
CTG_12_4053046		C	T	intergenic_region	n.4053046C>T				MODIFIER
CTG_12_4076104	PST004198	T	G	upstream_gene_variant	c.2709T>G		protein_coding		MODIFIER
CTG_12_4080035	PST004198	C	T	Non_synonymous_variant	c.1223C>T	p.Thr408Met	protein_coding	1223/2781	MODERATE
CTG_12_4123649	PST004049	T	C	synonymous_variant	c.2181A>G	p.Thr727Thr	protein_coding	2181/2910	LOW
CTG_12_4139668	PST003988	A	G	intron_variant	c.256+7T>C		protein_coding		LOW
CTG_12_4200468	PST004338	G	T	Non_synonymous_variant	c.1033G>T	p.Ala345Ser	protein_coding	1033/2172	MODERATE
CTG_12_4315797	PST003900	G	A	downstream_gene_variant	c.*4301C>T		protein_coding		MODIFIER
CTG_12_4698815	PST004179	G	A	intron_variant	c.1039+1151C>T		protein_coding		MODIFIER
CTG_12_4743221		T	A	intergenic_region	n.4743221T>A				MODIFIER
CTG_12_5000937	PST004306	C	A	upstream_gene_variant	c.537G>T		protein_coding		MODIFIER
CTG_12_5059004	PST004055	C	G	intron_variant	c.1991469C>G		protein_coding		MODIFIER
CTG_12_5122037	PST004154	T	G	upstream_gene_variant	c.2876A>C		protein_coding		MODIFIER
CTG_12_5135341	PST004097	A	G	synonymous_variant	c.150T>C	p.Asp50Asp	protein_coding	150/600	LOW
CTG_12_5200854	PST003952	T	C	Non_synonymous_variant	c.2152A>G	p.Ile718Val	protein_coding	2152/2454	MODERATE
CTG_12_5200786	PST003952	G	A	synonymous_variant	c.2220C>T	p.Asn740Asn	protein_coding	2220/2454	LOW
CTG_12_5296495	PST003972	A	C	upstream_gene_variant	c.2377A>C		protein_coding		MODIFIER
CTG_12_5337910	PST004334	G	T	upstream_gene_variant	c.4200C>A		protein_coding		MODIFIER
CTG_12_5479342	PST003983	G	A	synonymous_variant	c.933C>T	p.Asp311Asp	protein_coding	933/1398	LOW
CTG_12_5523232		C	T	intergenic_region	n.5523232C>T				MODIFIER
CTG_12_5578349		A	G	intergenic_region	n.5578349A>G				MODIFIER
CTG_12_5881937	PST004060	C	T	downstream_gene_variant	c.*2280C>T		protein_coding		MODIFIER
CTG_12_5883217	PST004060	T	A	downstream_gene_variant	c.*3560T>A		protein_coding		MODIFIER
CTG_12_5930045		T	C	intergenic_region	n.5930045T>C				MODIFIER
CTG_12_5931243		G	A	intergenic_region	n.5931243G>A				MODIFIER
CTG_12_5947436	PST004347	C	T	upstream_gene_variant	c.4197C>T		protein_coding		MODIFIER
CTG_12_5978086		C	T	intergenic_region	n.5978086C>T				MODIFIER
CTG_12_5988739		G	A	intergenic_region	n.5988739G>A				MODIFIER
CTG_12_6003824	PST003875	T	C	downstream_gene_variant	c.*541A>G		protein_coding		MODIFIER
CTG_12_6021507		C	A	intergenic_region	n.6021507C>A				MODIFIER
CTG_12_6039616	PST004285	A	G	downstream_gene_variant	c.*1678A>G		protein_coding		MODIFIER
CTG_12_6046956	PST004230	G	A	upstream_gene_variant	c.3465C>T		protein_coding		MODIFIER
CTG_12_6057751	PST004160	A	C	downstream_gene_variant	c.*577T>G		protein_coding		MODIFIER
CTG_12_6063051	PST004160	T	A	upstream_gene_variant	c.2989A>T		protein_coding		MODIFIER
CTG_12_6063355	PST004160	A	T	upstream_gene_variant	c.3293T>A		protein_coding		MODIFIER
CTG_12_6104913	PST003964	T	C	synonymous_variant	c.1191T>C	p.Leu397Leu	protein_coding	1191/2823	LOW
CTG_12_6146973	PST004364	C	T	intron_variant	c.349721G>A		protein_coding		MODIFIER
CTG_12_6147272	PST004364	C	A	intron_variant	c.3491020G>T		protein_coding		MODIFIER
CTG_12_6153051	PST004364	C	T	intron_variant	c.1533274G>A		protein_coding		MODIFIER
CTG_12_6219210		G	A	intergenic_region	n.6219210G>A				MODIFIER
CTG_12_6223566	PST004127	G	T	upstream_gene_variant	c.4847G>T		protein_coding		MODIFIER
CTG_12_6225211	PST004127	T	G	upstream_gene_variant	c.3202T>G		protein_coding		MODIFIER
CTG_12_6225859	PST004127	G	A	upstream_gene_variant	c.2554G>A		protein_coding		MODIFIER
CTG_12_6226819	PST004127	G	A	upstream_gene_variant	c.1594G>A		protein_coding		MODIFIER
CTG_12_6266119	PST003927	C	T	upstream_gene_variant	c.4323G>A		protein_coding		MODIFIER
CTG_12_6320654	PST004335	C	T	synonymous_variant	c.313C>T	p.Leu105Leu	protein_coding	313/378	LOW
CTG_12_6342195	PST004061	G	C	Non_synonymous_variant	c.149C>G	p.Ala50Gly	protein_coding	149/1047	MODERATE
CTG_12_6360718		G	A	intergenic_region	n.6360718G>A				MODIFIER
CTG_12_6361848		G	A	intergenic_region	n.6361848G>A				MODIFIER
CTG_12_6362951		G	A	intergenic_region	n.6362951G>A				MODIFIER
CTG_12_6362844		G	C	intergenic_region	n.6362844G>C				MODIFIER
CTG_12_6401477	PST004078	G	C	Non_synonymous_variant	c.506G>C	p.Trp169Ser	protein_coding	506/1155	MODERATE
CTG_12_6410172	PST004167	G	T	Non_synonymous_variant	c.110G>T	p.Gly37Val	protein_coding	110/1104	MODERATE
CTG_12_6480786	PST004200	G	A	upstream_gene_variant	c.4299G>A		protein_coding		MODIFIER
CTG_12_6505131	PST003996	A	G	upstream_gene_variant	c.109T>C		protein_coding		MODIFIER
CTG_12_6505429	PST003996	A	G	upstream_gene_variant	c.407T>C		protein_coding		MODIFIER
CTG_12_6509553	PST003996	G	A	upstream_gene_variant	c.4531C>T		protein_coding		MODIFIER
CTG_12_6752075	PST004168	T	C	downstream_gene_variant	c.*773T>C		protein_coding		MODIFIER
CTG_12_6879624		C	T	intergenic_region	n.6879624C>T				MODIFIER
CTG_129_159403	PST004396	T	C	downstream_gene_variant	c.*2033T>C		protein_coding		MODIFIER
CTG_129_209652	PST004908	A	G	intron_variant	c.2232+96A>G		protein_coding		MODIFIER
CTG_129_313588	PST004712	G	C	intron_variant	c.39+1G>C		protein_coding		HIGH
CTG_129_465942	PST004407	G	A	upstream_gene_variant	c.1324C>T		protein_coding		MODIFIER
CTG_129_468455	PST004407	A	G	upstream_gene_variant	c.3837T>C		protein_coding		MODIFIER
CTG_129_641960	PST004745	G	A	intron_variant	c.8411857C>T		protein_coding		MODIFIER
CTG_129_677208	PST004676	A	G	Non_synonymous_variant	c.422A>G	p.Gln141Arg	protein_coding	422/1794	MODERATE
CTG_129_708451	PST004492	C	T	upstream_gene_variant	c.4228G>A		protein_coding		MODIFIER
CTG_129_727886	PST004782	G	T	upstream_gene_variant	c.2173G>T		protein_coding		MODIFIER
CTG_129_730165	PST004900	C	G	upstream_gene_variant	c.1280G>C		protein_coding		MODIFIER
CTG_129_769992	PST004500	G	T	upstream_gene_variant	c.4884G>T		protein_coding		MODIFIER
CTG_129_868805	PST004592	A	G	synonymous_variant	c.579A>G	p.Pro193Pro	protein_coding	579/1155	LOW
CTG_129_911293		C	T	intergenic_region	n.911293C>T				MODIFIER
CTG_129_1068338	PST004507	C	G	upstream_gene_variant	c.4071C>G		protein_coding		MODIFIER
CTG_129_1100609	PST004429	A	T	Non_synonymous_variant	c.274A>T	p.Asn92Tyr	protein_coding	274/4128	MODERATE
CTG_129_1100722	PST004429	A	C	Non_synonymous_variant	c.387A>C	p.Lys129Asn	protein_coding	387/4128	MODERATE
CTG_129_1146704	PST004802	A	G	synonymous_variant	c.150A>G	p.Gln50Gln	protein_coding	150/693	LOW
CTG_129_1150230	PST004446	A	G	Non_synonymous_variant	c.1543T>C	p.Ser515Pro	protein_coding	1543/2871	MODERATE
CTG_129_1150469	PST004446	C	T	Non_synonymous_variant	c.1304G>A	p.Arg435Gln	protein_coding	1304/2871	MODERATE
CTG_129_1197959	PST004785	T	G	upstream_gene_variant	c.2910T>G		protein_coding		MODIFIER
CTG_129_1528189	PST004721	T	C	intron_variant	c.481863A>G		protein_coding		MODIFIER
CTG_129_1733638		C	A	intergenic_region	n.1733638C>A				MODIFIER
CTG_129_1819103	PST004657	A	G	synonymous_variant	c.561T>C	p.Asp187Asp	protein_coding	561/1635	LOW
CTG_129_1922127	PST004935	C	T	downstream_gene_variant	c.*2210G>A		protein_coding		MODIFIER
CTG_129_1959549	PST004438	C	A	upstream_gene_variant	c.4131C>A		protein_coding		MODIFIER
CTG_129_1960846	PST004438	G	A	upstream_gene_variant	c.2834G>A		protein_coding		MODIFIER
CTG_129_1971732	PST004530	G	T	synonymous_variant	c.1770G>T	p.Arg590Arg	protein_coding	1770/2055	LOW
CTG_129_2095206	PST004527	C	T	synonymous_variant	c.777C>T	p.Ala259Ala	protein_coding	777/1056	LOW
CTG_129_2172433	PST004848	C	A	upstream_gene_variant	c.57G>T		protein_coding		MODIFIER
CTG_129_2182127	PST004824	G	A	upstream_gene_variant	c.1178C>T		protein_coding		MODIFIER
CTG_129_2227532		C	T	intergenic_region	n.2227532C>T				MODIFIER
CTG_129_2247717	PST004835	C	T	Non_synonymous_variant	c.2089G>A	p.Val697Met	protein_coding	2089/2565	MODERATE
CTG_129_2249627	PST004490	C	T	synonymous_variant	c.1074G>A	p.Ser358Ser	protein_coding	1074/2565	LOW
CTG_129_2281814	PST004832	T	C	upstream_gene_variant	c.1527A>G		protein_coding		MODIFIER
CTG_129_2553071	PST004645	A	G	Non_synonymous_variant	c.38T>C	p.Val13Ala	protein_coding	38/531	MODERATE
CTG_129_2590248	PST004831	T	G	upstream_gene_variant	c.3512T>G		protein_coding		MODIFIER
CTG_129_2614007	PST004678	T	C	synonymous_variant	c.27A>G	p.Val9Val	protein_coding	27/2199	LOW
CTG_129_2651118	PST004850	C	A	synonymous_variant	c.264G>T	p.Ala88Ala	protein_coding	264/726	LOW
CTG_129_2724302		C	A	intergenic_region	n.2724302C>A				MODIFIER
CTG_129_2802453	PST004861	G	C	Non_synonymous_variant	c.326G>C	p.Gly109Ala	protein_coding	326/1920	MODERATE
CTG_129_3005743	PST004495	C	A	Non_synonymous_variant	c.923G>T	p.Arg308Leu	protein_coding	923/1284	MODERATE
CTG_129_3022781	PST004627	T	G	Non_synonymous_variant	c.694A>C	p.Ile232Leu	protein_coding	694/2205	MODERATE
CTG_129_3089791	PST004725	C	A	synonymous_variant	c.207C>A	p.Pro69Pro	protein_coding	207/1329	LOW
CTG_129_3186954	PST004544	G	A	upstream_gene_variant	c.2005C>T		protein_coding		MODIFIER
CTG_129_3258537	PST004666	C	A	upstream_gene_variant	c.2502G>T		protein_coding		MODIFIER
CTG_129_3528607	PST004840	C	A	Non_synonymous_variant	c.788C>A	p.Ser263Tyr	protein_coding	788/909	MODERATE
CTG_129_3581046	PST004851	C	T	downstream_gene_variant	c.*823C>T		protein_coding		MODIFIER
CTG_129_3581246	PST004851	G	A	downstream_gene_variant	c.*1023G>A		protein_coding		MODIFIER
CTG_129_3649116	PST004609	G	T	upstream_gene_variant	c.2499G>T		protein_coding		MODIFIER
CTG_129_3652883	PST004609	G	T	synonymous_variant	c.771G>T	p.Leu257Leu	protein_coding	771/1086	LOW
CTG_129_3666298	PST004485	T	C	downstream_gene_variant	c.*1285T>C		protein_coding		MODIFIER
CTG_129_3693590	PST004560	C	T	Non_synonymous_variant	c.62C>T	p.Ser21Leu	protein_coding	62/1059	MODERATE
CTG_129_3730038	PST004447	T	A	synonymous_variant	c.1661T>A	p.Lys554Lys	protein_coding	1661/2106	LOW
CTG_129_3736037	PST004542	A	T	upstream_gene_variant	c.4999A>T		protein_coding		MODIFIER
CTG_129_3751797	PST004586	T	G	downstream_gene_variant	c.*336T>G		protein_coding		MODIFIER
CTG_129_3752047	PST004586	C	G	downstream_gene_variant	c.*586C>G		protein_coding		MODIFIER
CTG_129_3799193	PST004860	A	G	downstream_gene_variant	c.*3576T>C		protein_coding		MODIFIER
CTG_129_3954483	PST004672	G	T	Non_synonymous_variant	c.407G>T	p.Arg136Met	protein_coding	407/2061	MODERATE
CTG_129_4009099	PST004798	G	A	intron_variant	c.409+4C>T		protein_coding		LOW
CTG_129_4122611	PST004647	C	A	upstream_gene_variant	c.4482G>T		protein_coding		MODIFIER
CTG_129_4211147	PST004486	A	T	upstream_gene_variant	c.1874A>T		protein_coding		MODIFIER
CTG_129_4264697	PST004599	A	T	upstream_gene_variant	c.4342T>A		protein_coding		MODIFIER
CTG_129_4414757	PST004841	G	T	upstream_gene_variant	c.4233G>T		protein_coding		MODIFIER
CTG_129_4416898	PST004841	G	A	upstream_gene_variant	c.2092G>A		protein_coding		MODIFIER
CTG_129_4482402	PST004898	C	T	intron_variant	c.455+1843C>T		protein_coding		MODIFIER
CTG_129_4486356	PST004898	A	G	intron_variant	c.4561858A>G		protein_coding		MODIFIER
CTG_129_4489738	PST004898	C	T	intron_variant	c.653+1222C>T		protein_coding		MODIFIER
CTG_129_4501768	PST004898	A	T	Non_synonymous_variant	c.2348A>T	p.Asn783Ile	protein_coding	2348/2613	MODERATE
CTG_129_4523133	PST004651	C	A	downstream_gene_variant	c.*1555G>T		protein_coding		MODIFIER
CTG_129_4554724	PST004449	G	C	Non_synonymous_variant	c.833G>C	p.Gly278Ala	protein_coding	833/1818	MODERATE
CTG_129_4555010	PST004449	C	T	synonymous_variant	c.982C>T	p.Leu328Leu	protein_coding	982/1818	LOW
CTG_129_4561291	PST004797	C	T	upstream_gene_variant	c.1110C>T		protein_coding		MODIFIER
CTG_129_4616274	PST004434	A	G	intron_variant	c.878+11061A>G		protein_coding		MODIFIER
CTG_129_4623417	PST004434	G	A	intron_variant	c.8794083G>A		protein_coding		MODIFIER
CTG_13_44055		C	T	intergenic_region	n.44055C>T				MODIFIER
CTG_13_122695		G	A	intergenic_region	n.122695G>A				MODIFIER
CTG_13_234015		G	T	intergenic_region	n.234015G>T				MODIFIER
CTG_13_271499	PST004987	G	A	downstream_gene_variant	c.*4709C>T		protein_coding		MODIFIER
CTG_13_293398	PST004987	A	G	intron_variant	c.1704+1351T>C		protein_coding		MODIFIER
CTG_13_385481		C	T	intergenic_region	n.385481C>T				MODIFIER
CTG_13_404244	PST005028	G	A	upstream_gene_variant	c.2246G>A		protein_coding		MODIFIER
CTG_13_419686		C	T	intergenic_region	n.419686C>T				MODIFIER
CTG_13_420149		G	A	intergenic_region	n.420149G>A				MODIFIER
CTG_13_423904		G	A	intergenic_region	n.423904G>A				MODIFIER
CTG_13_592892	PST004960	A	T	upstream_gene_variant	c.588A>T		protein_coding		MODIFIER
CTG_13_596052	PST004960	A	G	synonymous_variant	c.648A>G	p.Gln216Gln	protein_coding	648/1692	LOW
CTG_13_641556	PST005403	T	A	downstream_gene_variant	c.*437T>A		protein_coding		MODIFIER
CTG_13_645964	PST005403	A	C	downstream_gene_variant	c.*4845A>C		protein_coding		MODIFIER
CTG_13_646364		G	A	intergenic_region	n.646364G>A				MODIFIER
CTG_13_659009		G	T	intergenic_region	n.659009G>T				MODIFIER
CTG_13_663439		C	T	intergenic_region	n.663439C>T				MODIFIER
CTG_13_731320	PST005188	T	A	synonymous_variant	c.519T>A	p.Gly173Gly	protein_coding	519/1044	LOW
CTG_13_795476	PST005055	C	T	upstream_gene_variant	c.4420G>A		protein_coding		MODIFIER
CTG_13_801839	PST005388	T	C	downstream_gene_variant	c.*4125A>G		protein_coding		MODIFIER
CTG_13_808489	PST005388	T	A	upstream_gene_variant	c.534A>T		protein_coding		MODIFIER
CTG_13_815184	PST004967	G	C	intron_variant	c.92426C>G		protein_coding		MODIFIER
CTG_13_842955		G	A	intergenic_region	n.842955G>A				MODIFIER
CTG_13_847936		C	A	intergenic_region	n.847936C>A				MODIFIER
CTG_13_880143	PST005195	G	A	downstream_gene_variant	c.*4455G>A		protein_coding		MODIFIER
CTG_13_904699	PST005200	G	C	synonymous_variant	c.461G>C	p.Thr154Thr	protein_coding	461/1344	LOW
CTG_13_966322	PST005045	C	G	Non_synonymous_variant	c.392C>G	p.Ala131Gly	protein_coding	392/2460	MODERATE
CTG_13_980590	PST004940	A	G	Non_synonymous_variant	c.377A>G	p.Asn126Ser	protein_coding	377/726	MODERATE
CTG_13_1016134	PST005018	A	G	downstream_gene_variant	c.*3048A>G		protein_coding		MODIFIER
CTG_13_1048984		T	C	intergenic_region	n.1048984T>C				MODIFIER
CTG_13_1160717		G	T	intergenic_region	n.1160717G>T				MODIFIER
CTG_13_1166296		G	A	intergenic_region	n.1166296G>A				MODIFIER
CTG_13_1166900		C	T	intergenic_region	n.1166900C>T				MODIFIER
CTG_13_1194081	PST005399	A	G	upstream_gene_variant	c.1756T>C		protein_coding		MODIFIER
CTG_13_1213263	PST004964	C	G	intron_variant	c.83+22C>G		protein_coding		MODIFIER
CTG_13_1247708		C	T	intergenic_region	n.1247708C>T				MODIFIER
CTG_13_1253011	PST005358	C	T	downstream_gene_variant	c.*4466G>A		protein_coding		MODIFIER
CTG_13_1299882		A	G	intergenic_region	n.1299882A>G				MODIFIER
CTG_13_1301183		G	A	intergenic_region	n.1301183G>A				MODIFIER
CTG_13_1349467		C	T	intergenic_region	n.1349467C>T				MODIFIER
CTG_13_1458452		C	T	intergenic_region	n.1458452C>T				MODIFIER
CTG_13_1486387	PST005108	C	T	synonymous_variant	c.720G>A	p.Ser240Ser	protein_coding	720/936	LOW
CTG_13_1494955	PST005408	G	T	intron_variant	c.217807C>A		protein_coding		MODIFIER
CTG_13_1496425	PST005408	C	T	intron_variant	c.2172277G>A		protein_coding		MODIFIER
CTG_13_1600615	PST004952	G	T	intron_variant	c.381+40G>T		protein_coding		MODIFIER
CTG_13_1600861	PST004952	G	A	intron_variant	c.479+22G>A		protein_coding		MODIFIER
CTG_13_1653205	PST005381	C	A	synonymous_variant	c.468G>T	p.Val156Val	protein_coding	468/696	LOW
CTG_13_1866803	PST005265	T	G	upstream_gene_variant	c.3763T>G		protein_coding		MODIFIER
CTG_13_2065376	PST005193	T	C	synonymous_variant	c.1440A>G	p.Lys480Lys	protein_coding	1440/3780	LOW
CTG_13_2112987	PST005328	T	G	upstream_gene_variant	c.2380A>C		protein_coding		MODIFIER
CTG_13_2166044	PST005302	A	G	synonymous_variant	c.318T>C	p.Ile106Ile	protein_coding	318/912	LOW
CTG_13_2193341	PST005273	C	T	upstream_gene_variant	c.3364G>A		protein_coding		MODIFIER
CTG_13_2233742	PST005086	G	T	downstream_gene_variant	c.*2107G>T		protein_coding		MODIFIER
CTG_13_2306398	PST005160	C	A	synonymous_variant	c.168G>T	p.Ser56Ser	protein_coding	168/453	LOW
CTG_13_2338861	PST005151	G	C	upstream_gene_variant	c.1316C>G		protein_coding		MODIFIER
CTG_13_2566293	PST005154	A	T	intron_variant	c.6031443A>T		protein_coding		MODIFIER
CTG_13_2566699	PST005154	G	T	intron_variant	c.6031037G>T		protein_coding		MODIFIER
CTG_13_2609618	PST005077	C	T	synonymous_variant	c.810G>A	p.Thr270Thr	protein_coding	810/1047	LOW
CTG_13_2612449	PST005077	G	C	Non_synonymous_variant	c.104C>G	p.Thr35Ser	protein_coding	104/1047	MODERATE
CTG_13_2655114	PST005177	T	C	synonymous_variant	c.423T>C	p.Ile141Ile	protein_coding	423/1863	LOW
CTG_13_2675662	PST005137	G	A	upstream_gene_variant	c.3562G>A		protein_coding		MODIFIER
CTG_13_2680269	PST005137	C	A	Non_synonymous_variant	c.593C>A	p.Pro198His	protein_coding	593/2574	MODERATE
CTG_13_2898376	PST005339	C	A	Non_synonymous_variant	c.1045G>T	p.Gly349Cys	protein_coding	1045/2829	MODERATE
CTG_13_2915611	PST005082	G	A	downstream_gene_variant	c.*4071C>T		protein_coding		MODIFIER
CTG_13_2967619	PST005024	G	A	upstream_gene_variant	c.1272C>T		protein_coding		MODIFIER
CTG_13_3047397	PST005046	G	T	downstream_gene_variant	c.*1188C>A		protein_coding		MODIFIER
CTG_13_3127897		C	A	intergenic_region	n.3127897C>A				MODIFIER
CTG_13_3169908		T	C	intergenic_region	n.3169908T>C				MODIFIER
CTG_13_3251824	PST005009	C	T	downstream_gene_variant	c.*2257G>A		protein_coding		MODIFIER
CTG_13_3467264		C	T	intergenic_region	n.3467264C>T				MODIFIER
CTG_13_3468893		G	A	intergenic_region	n.3468893G>A				MODIFIER
CTG_13_3471706	PST005083	G	A	upstream_gene_variant	c.4236G>A		protein_coding		MODIFIER
CTG_13_3475866	PST005083	A	C	upstream_gene_variant	c.76A>C		protein_coding		MODIFIER
CTG_13_3476051	PST005209	A	T	downstream_gene_variant	c.*4101T>A		protein_coding		MODIFIER
CTG_13_3476814	PST005209	G	A	downstream_gene_variant	c.*3338C>T		protein_coding		MODIFIER
CTG_13_3558460	PST005398	A	T	Non_synonymous_variant	c.707A>T	p.Lys236Ile	protein_coding	707/1170	MODERATE
CTG_13_3558872	PST005398	G	A	synonymous_variant	c.1119G>A	p.Arg373Arg	protein_coding	1119/1170	LOW
CTG_13_3604486	PST005168	A	T	upstream_gene_variant	c.815A>T		protein_coding		MODIFIER
CTG_13_3669955	PST005219	A	G	upstream_gene_variant	c.22T>C		protein_coding		MODIFIER
CTG_13_3787308	PST005264	C	T	downstream_gene_variant	c.*1563C>T		protein_coding		MODIFIER
CTG_13_3859044	PST004959	T	A	downstream_gene_variant	c.*400T>A		protein_coding		MODIFIER
CTG_13_3897900	PST005034	C	A	intron_variant	c.19715316G>T		protein_coding		MODIFIER
CTG_13_3898279	PST005034	G	A	intron_variant	c.19715695C>T		protein_coding		MODIFIER
CTG_13_3898247	PST005034	G	A	intron_variant	c.19715663C>T		protein_coding		MODIFIER
CTG_13_3900661	PST005034	C	A	intron_variant	c.19718077G>T		protein_coding		MODIFIER
CTG_13_3915786	PST005034	C	T	intron_variant	c.196+11264G>A		protein_coding		MODIFIER
CTG_13_3965712	PST005249	A	G	downstream_gene_variant	c.*121A>G		protein_coding		MODIFIER
CTG_13_3991713	PST005015	G	A	stop_gained	c.97C>T	p.Arg33*	protein_coding	97/672	HIGH
CTG_13_4007504	PST005322	A	G	intron_variant	c.778419A>G		protein_coding		MODIFIER
CTG_13_4008087	PST005322	A	C	intron_variant	c.929+13A>C		protein_coding		MODIFIER
CTG_13_4147379		A	T	intergenic_region	n.4147379A>T				MODIFIER
CTG_13_4147746		G	A	intergenic_region	n.4147746G>A				MODIFIER
CTG_13_4152342	PST005380	C	T	downstream_gene_variant	c.*3747G>A		protein_coding		MODIFIER
CTG_13_4176037	PST004966	A	T	synonymous_variant	c.1755T>A	p.Thr585Thr	protein_coding	1755/2319	LOW
CTG_13_4209357	PST004998	G	A	upstream_gene_variant	c.3272C>T		protein_coding		MODIFIER
CTG_13_4281158	PST005347	T	C	synonymous_variant	c.198A>G	p.Lys66Lys	protein_coding	198/3468	LOW
CTG_13_4350240		A	G	intergenic_region	n.4350240A>G				MODIFIER
CTG_13_4358190	PST005186	A	G	Non_synonymous_variant	c.1184A>G	p.Asn395Ser	protein_coding	1184/1266	MODERATE
CTG_13_4514967		G	A	intergenic_region	n.4514967G>A				MODIFIER
CTG_13_4607503	PST005119	A	G	downstream_gene_variant	c.*3787T>C		protein_coding		MODIFIER
CTG_13_4836482	PST005227	G	C	downstream_gene_variant	c.*219C>G		protein_coding		MODIFIER
CTG_13_4992439	PST005297	G	T	intron_variant	c.124+6C>A		protein_coding		LOW
CTG_13_5039362	PST005387	T	C	upstream_gene_variant	c.111A>G		protein_coding		MODIFIER
CTG_13_5085451	PST004944	A	T	upstream_gene_variant	c.161A>T		protein_coding		MODIFIER
CTG_13_5085647	PST004944	C	A	Non_synonymous_variant	c.36C>A	p.Asp12Glu	protein_coding	36/1815	MODERATE
CTG_13_5099630	PST005336	T	G	synonymous_variant	c.2570A>C	p.Pro857Pro	protein_coding	2570/2967	LOW
CTG_13_5099954	PST005336	C	A	synonymous_variant	c.2246G>T	p.Val749Val	protein_coding	2246/2967	LOW
CTG_13_5140252	PST004988	T	G	upstream_gene_variant	c.2622A>C		protein_coding		MODIFIER
CTG_13_5178942	PST005116	G	A	stop_gained	c.189G>A	p.Trp63*	protein_coding	189/2463	HIGH
CTG_13_5183897	PST005116	C	T	downstream_gene_variant	c.*1887C>T		protein_coding		MODIFIER
CTG_13_5193183		C	T	intergenic_region	n.5193183C>T				MODIFIER
CTG_13_5197866		G	A	intergenic_region	n.5197866G>A				MODIFIER
CTG_13_5221049	PST005256	A	G	upstream_gene_variant	c.3758A>G		protein_coding		MODIFIER
CTG_13_5293517	PST005301	G	A	upstream_gene_variant	c.4082G>A		protein_coding		MODIFIER
CTG_13_5312437		G	A	intergenic_region	n.5312437G>A				MODIFIER
CTG_13_5314090	PST005156	T	C	upstream_gene_variant	c.4546T>C		protein_coding		MODIFIER
CTG_13_5453087	PST005367	C	T	intron_variant	c.615+4878G>A		protein_coding		MODIFIER
CTG_13_5578174	PST005150	C	T	intron_variant	c.615+6145G>A		protein_coding		MODIFIER
CTG_13_5625436		C	T	intergenic_region	n.5625436C>T				MODIFIER
CTG_13_5711540	PST004973	G	T	Non_synonymous_variant	c.94G>T	p.Ala32Ser	protein_coding	94/2250	MODERATE
CTG_13_5718172	PST004973	G	A	synonymous_variant	c.1536C>T	p.Asn512Asn	protein_coding	1536/2325	LOW
CTG_13_5793452	PST005002	T	A	Non_synonymous_variant	c.245A>T	p.Tyr82Phe	protein_coding	245/906	MODERATE
CTG_13_5838248	PST005220	A	T	downstream_gene_variant	c.*4637A>T		protein_coding		MODIFIER
CTG_13_5864823	PST005242	A	C	intron_variant	c.91+6440A>C		protein_coding		MODIFIER
CTG_13_5865033	PST005242	G	A	intron_variant	c.91+6650G>A		protein_coding		MODIFIER
CTG_13_5923127	PST004980	C	T	downstream_gene_variant	c.*4269G>A		protein_coding		MODIFIER
CTG_13_5929316	PST004980	C	A	intron_variant	c.46991G>T		protein_coding		MODIFIER
CTG_13_6196776	PST005044	C	A	downstream_gene_variant	c.*4973C>A		protein_coding		MODIFIER
CTG_13_6381232	PST005317	G	A	upstream_gene_variant	c.4249C>T		protein_coding		MODIFIER
CTG_13_6459064	PST005029	C	A	synonymous_variant	c.918C>A	p.Ala306Ala	protein_coding	918/1488	LOW
CTG_13_6526513	PST005275	G	T	Non_synonymous_variant	c.460G>T	p.Ala154Ser	protein_coding	460/1128	MODERATE
CTG_13_6540444	PST005357	G	A	upstream_gene_variant	c.434C>T		protein_coding		MODIFIER
CTG_13_6733767	PST005095	G	T	upstream_gene_variant	c.2625C>A		protein_coding		MODIFIER
CTG_13_6886973	PST005320	C	T	upstream_gene_variant	c.2353G>A		protein_coding		MODIFIER
CTG_13_6895628		C	G	intergenic_region	n.6895628C>G				MODIFIER
CTG_130_365		C	T	intergenic_region	n.365C>T				MODIFIER
CTG_130_10375	PST005461	C	T	upstream_gene_variant	c.396G>A		protein_coding		MODIFIER
CTG_130_22096		C	T	intergenic_region	n.22096C>T				MODIFIER
CTG_130_23837		C	T	intergenic_region	n.23837C>T				MODIFIER
CTG_130_41424		T	C	intergenic_region	n.41424T>C				MODIFIER
CTG_130_84365	PST005479	G	T	downstream_gene_variant	c.*2450G>T		protein_coding		MODIFIER
CTG_130_194620	PST005413	G	T	synonymous_variant	c.564G>T	p.Leu188Leu	protein_coding	564/1104	LOW
CTG_130_194760	PST005413	C	G	Non_synonymous_variant	c.704C>G	p.Ser235Trp	protein_coding	704/1104	MODERATE
CTG_130_204525	PST005431	T	A	upstream_gene_variant	c.2309A>T		protein_coding		MODIFIER
CTG_130_226713	PST005467	A	C	upstream_gene_variant	c.4897T>G		protein_coding		MODIFIER
CTG_130_389778		G	A	intergenic_region	n.389778G>A				MODIFIER
CTG_130_433981	PST005433	G	A	upstream_gene_variant	c.624C>T		protein_coding		MODIFIER
CTG_130_434417	PST005433	G	A	upstream_gene_variant	c.1060C>T		protein_coding		MODIFIER
CTG_130_451408	PST005468	A	G	synonymous_variant	c.783T>C	p.Gly261Gly	protein_coding	783/3381	LOW
CTG_130_455794	PST005468	G	A	upstream_gene_variant	c.3604C>T		protein_coding		MODIFIER
CTG_130_493263	PST005426	T	C	downstream_gene_variant	c.*1132T>C		protein_coding		MODIFIER
CTG_130_531899	PST005475	T	A	intron_variant	c.65690A>T		protein_coding		MODIFIER
CTG_130_545350		C	T	intergenic_region	n.545350C>T				MODIFIER
CTG_130_545650		C	T	intergenic_region	n.545650C>T				MODIFIER
CTG_130_546899		C	T	intergenic_region	n.546899C>T				MODIFIER
CTG_130_547211		A	G	intergenic_region	n.547211A>G				MODIFIER
CTG_130_548633		C	T	intergenic_region	n.548633C>T				MODIFIER
CTG_130_602564	PST005471	C	A	upstream_gene_variant	c.93G>T		protein_coding		MODIFIER
CTG_130_631476	PST005465	A	T	upstream_gene_variant	c.1736A>T		protein_coding		MODIFIER
CTG_130_678911	PST005416	T	G	upstream_gene_variant	c.535T>G		protein_coding		MODIFIER
CTG_130_708321	PST005478	C	T	upstream_gene_variant	c.4583C>T		protein_coding		MODIFIER
CTG_130_738326	PST005440	T	C	synonymous_variant	c.2651A>G	p.Gly884Gly	protein_coding	2651/3477	LOW
CTG_130_777360	PST005425	C	A	intron_variant	c.1911521G>T		protein_coding		MODIFIER
CTG_130_784251	PST005425	G	A	intron_variant	c.105+744C>T		protein_coding		MODIFIER
CTG_141_267452		G	A	intergenic_region	n.267452G>A				MODIFIER
CTG_141_277336	PST005697	G	A	downstream_gene_variant	c.*520C>T		protein_coding		MODIFIER
CTG_141_287355	PST005752	G	A	upstream_gene_variant	c.4934G>A		protein_coding		MODIFIER
CTG_141_306337	PST005644	C	G	upstream_gene_variant	c.1651G>C		protein_coding		MODIFIER
CTG_141_317304		C	T	intergenic_region	n.317304C>T				MODIFIER
CTG_141_370374		T	C	intergenic_region	n.370374T>C				MODIFIER
CTG_141_370713		A	C	intergenic_region	n.370713A>C				MODIFIER
CTG_141_413391	PST005632	T	C	downstream_gene_variant	c.*4584T>C		protein_coding		MODIFIER
CTG_141_458706	PST005613	C	A	Non_synonymous_variant	c.1282G>T	p.Ala428Ser	protein_coding	1282/1869	MODERATE
CTG_141_851997	PST005539	T	C	upstream_gene_variant	c.53A>G		protein_coding		MODIFIER
CTG_141_879410	PST005763	G	T	stop_gained	c.451G>T	p.Glu151*	protein_coding	451/1758	HIGH
CTG_141_879513	PST005763	C	T	Non_synonymous_variant	c.554C>T	p.Ser185Phe	protein_coding	554/1758	MODERATE
CTG_141_879721	PST005763	G	A	intron_variant	c.667+95G>A		protein_coding		MODIFIER
CTG_141_894113	PST005585	C	T	downstream_gene_variant	c.*2659G>A		protein_coding		MODIFIER
CTG_141_985840		C	T	intergenic_region	n.985840C>T				MODIFIER
CTG_141_985671		G	T	intergenic_region	n.985671G>T				MODIFIER
CTG_141_1000165		G	A	intergenic_region	n.1000165G>A				MODIFIER
CTG_141_1047075	PST005600	C	T	intron_variant	c.1027+6299C>T		protein_coding		MODIFIER
CTG_141_1179884	PST005760	A	T	synonymous_variant	c.342A>T	p.Ser114Ser	protein_coding	342/900	LOW
CTG_141_1198535	PST005607	T	C	synonymous_variant	c.1440T>C	p.Ser480Ser	protein_coding	1440/1671	LOW
CTG_141_1222262	PST005769	G	A	downstream_gene_variant	c.*779C>T		protein_coding		MODIFIER
CTG_141_1276475	PST005609	C	A	downstream_gene_variant	c.*907C>A		protein_coding		MODIFIER
CTG_141_1287943		C	G	intergenic_region	n.1287943C>G				MODIFIER
CTG_141_1290542		G	A	intergenic_region	n.1290542G>A				MODIFIER
CTG_141_1319792	PST005604	G	A	intron_variant	c.7302708G>A		protein_coding		MODIFIER
CTG_141_1320252	PST005604	G	A	intron_variant	c.7302248G>A		protein_coding		MODIFIER
CTG_141_1355522	PST005750	T	C	intron_variant	c.2064+10T>C		protein_coding		MODIFIER
CTG_141_1413825	PST005655	G	T	synonymous_variant	c.66G>T	p.Pro22Pro	protein_coding	66/1176	LOW
CTG_141_1447291	PST005770	G	A	upstream_gene_variant	c.2820G>A		protein_coding		MODIFIER
CTG_141_1456793	PST005770	C	T	downstream_gene_variant	c.*73C>T		protein_coding		MODIFIER
CTG_141_1458957	PST005770	C	T	downstream_gene_variant	c.*2237C>T		protein_coding		MODIFIER
CTG_141_1637013		G	A	intergenic_region	n.1637013G>A				MODIFIER
CTG_141_1736378	PST005647	T	G	stop_gained	c.171T>G	p.Tyr57*	protein_coding	171/1521	HIGH
CTG_141_1858538	PST005497	C	A	upstream_gene_variant	c.2976G>T		protein_coding		MODIFIER
CTG_141_2000062		C	T	intergenic_region	n.2000062C>T				MODIFIER
CTG_141_2004738	PST005605	C	T	upstream_gene_variant	c.2222C>T		protein_coding		MODIFIER
CTG_141_2019635	PST005694	A	G	synonymous_variant	c.1086T>C	p.Ser362Ser	protein_coding	1086/1266	LOW
CTG_141_2045979		C	A	intergenic_region	n.2045979C>A				MODIFIER
CTG_141_2236426		T	C	intergenic_region	n.2236426T>C				MODIFIER
CTG_141_2253952		C	G	intergenic_region	n.2253952C>G				MODIFIER
CTG_141_2393129	PST005774	C	A	downstream_gene_variant	c.*840G>T		protein_coding		MODIFIER
CTG_141_2490862		G	A	intergenic_region	n.2490862G>A				MODIFIER
CTG_141_2533892		G	A	intergenic_region	n.2533892G>A				MODIFIER
CTG_141_2701271		G	A	intergenic_region	n.2701271G>A				MODIFIER
CTG_141_2785150	PST005487	C	T	downstream_gene_variant	c.*966C>T		protein_coding		MODIFIER
CTG_141_2842635	PST005724	C	A	upstream_gene_variant	c.3789C>A		protein_coding		MODIFIER
CTG_141_2885101	PST005485	C	T	upstream_gene_variant	c.10G>A		protein_coding		MODIFIER
CTG_141_2986976	PST005623	T	A	synonymous_variant	c.594A>T	p.Ala198Ala	protein_coding	594/759	LOW
CTG_141_2990461	PST005623	C	T	upstream_gene_variant	c.2892G>A		protein_coding		MODIFIER
CTG_141_3010254		G	A	intergenic_region	n.3010254G>A				MODIFIER
CTG_141_3027962	PST005710	G	C	Non_synonymous_variant	c.182G>C	p.Ser61Thr	protein_coding	182/951	MODERATE
CTG_141_3082368	PST005675	G	A	Non_synonymous_variant	c.425G>A	p.Arg142Gln	protein_coding	425/804	MODERATE
CTG_141_3082589	PST005675	G	A	Non_synonymous_variant	c.646G>A	p.Val216Met	protein_coding	646/804	MODERATE
CTG_141_3265218	PST005704	A	G	synonymous_variant	c.693A>G	p.Ser231Ser	protein_coding	693/1341	LOW
CTG_141_3288661		A	T	intergenic_region	n.3288661A>T				MODIFIER
CTG_141_3289471		C	T	intergenic_region	n.3289471C>T				MODIFIER
CTG_141_3295278		G	A	intergenic_region	n.3295278G>A				MODIFIER
CTG_141_3350630		G	A	intergenic_region	n.3350630G>A				MODIFIER
CTG_141_3350840		G	T	intergenic_region	n.3350840G>T				MODIFIER
CTG_141_3367988	PST005791	C	T	upstream_gene_variant	c.2467G>A		protein_coding		MODIFIER
CTG_141_3368280	PST005791	T	A	upstream_gene_variant	c.2759A>T		protein_coding		MODIFIER
CTG_141_3630465	PST005594	G	A	synonymous_variant	c.204C>T	p.Ser68Ser	protein_coding	204/3141	LOW
CTG_141_3700292		A	G	intergenic_region	n.3700292A>G				MODIFIER
CTG_141_3742100		T	C	intergenic_region	n.3742100T>C				MODIFIER
CTG_141_3752083		T	A	intergenic_region	n.3752083T>A				MODIFIER
CTG_141_3771336	PST005578	G	T	synonymous_variant	c.399G>T	p.Ser133Ser	protein_coding	399/546	LOW
CTG_141_3816861	PST005496	T	A	downstream_gene_variant	c.*4310A>T		protein_coding		MODIFIER
CTG_141_3821933	PST005496	G	C	synonymous_variant	c.603C>G	p.Leu201Leu	protein_coding	603/1365	LOW
CTG_141_3906736	PST005714	C	T	synonymous_variant	c.57G>A	p.Glu19Glu	protein_coding	57/474	LOW
CTG_141_3935226	PST005483	G	A	synonymous_variant	c.318C>T	p.His106His	protein_coding	318/3255	LOW
CTG_141_3975963		G	A	intergenic_region	n.3975963G>A				MODIFIER
CTG_141_3981259	PST005680	C	T	downstream_gene_variant	c.*4868G>A		protein_coding		MODIFIER
CTG_141_3986808	PST005680	G	A	synonymous_variant	c.795C>T	p.Tyr265Tyr	protein_coding	795/1476	LOW
CTG_141_4004944		G	C	intergenic_region	n.4004944G>C				MODIFIER
CTG_141_4170498		C	T	intergenic_region	n.4170498C>T				MODIFIER
CTG_141_4389284		T	G	intergenic_region	n.4389284T>G				MODIFIER
CTG_141_4428701	PST005674	G	A	Non_synonymous_variant	c.224G>A	p.Gly75Glu	protein_coding	224/1503	MODERATE
CTG_141_4465232		C	T	intergenic_region	n.4465232C>T				MODIFIER
CTG_143_302338	PST005795	G	A	upstream_gene_variant	c.4478C>T		protein_coding		MODIFIER
CTG_143_395095	PST005807	A	G	upstream_gene_variant	c.3962T>C		protein_coding		MODIFIER
CTG_153_91727		G	A	intergenic_region	n.91727G>A				MODIFIER
CTG_153_91851		A	G	intergenic_region	n.91851A>G				MODIFIER
CTG_153_95631		C	T	intergenic_region	n.95631C>T				MODIFIER
CTG_153_147316	PST009472	C	G	Non_synonymous_variant	c.1657C>G	p.Leu553Val	protein_coding	1657/1704	MODERATE
CTG_153_154834		T	A	intergenic_region	n.154834T>A				MODIFIER
CTG_153_155715		G	C	intergenic_region	n.155715G>C				MODIFIER
CTG_153_229262		C	T	intergenic_region	n.229262C>T				MODIFIER
CTG_153_493403		T	C	intergenic_region	n.493403T>C				MODIFIER
CTG_153_581313		G	C	intergenic_region	n.581313G>C				MODIFIER
CTG_153_611827		C	T	intergenic_region	n.611827C>T				MODIFIER
CTG_153_727633		C	T	intergenic_region	n.727633C>T				MODIFIER
CTG_153_836939	PST009641	C	T	downstream_gene_variant	c.*1160C>T		protein_coding		MODIFIER
CTG_153_852826		G	T	intergenic_region	n.852826G>T				MODIFIER
CTG_153_874012		G	T	intergenic_region	n.874012G>T				MODIFIER
CTG_153_924627	PST009538	C	G	downstream_gene_variant	c.*1964G>C		protein_coding		MODIFIER
CTG_153_1010426		C	T	intergenic_region	n.1010426C>T				MODIFIER
CTG_153_1015867		G	A	intergenic_region	n.1015867G>A				MODIFIER
CTG_153_1032688		C	T	intergenic_region	n.1032688C>T				MODIFIER
CTG_153_1041639		G	A	intergenic_region	n.1041639G>A				MODIFIER
CTG_153_1086536		C	T	intergenic_region	n.1086536C>T				MODIFIER
CTG_153_1090631	PST009476	G	A	downstream_gene_variant	c.*987C>T		protein_coding		MODIFIER
CTG_153_1131119	PST009522	C	T	downstream_gene_variant	c.*689G>A		protein_coding		MODIFIER
CTG_153_1211001		A	C	intergenic_region	n.1211001A>C				MODIFIER
CTG_153_1287409		C	T	intergenic_region	n.1287409C>T				MODIFIER
CTG_153_1288851		T	C	intergenic_region	n.1288851T>C				MODIFIER
CTG_153_1406177	PST009508	A	G	intron_variant	c.123343A>G		protein_coding		MODIFIER
CTG_153_1406561	PST009508	G	A	Non_synonymous_variant	c.164G>A	p.Ser55Asn	protein_coding	164/216	MODERATE
CTG_153_1512335		A	C	intergenic_region	n.1512335A>C				MODIFIER
CTG_153_1521100	PST009640	A	G	upstream_gene_variant	c.1638A>G		protein_coding		MODIFIER
CTG_153_1687530		C	A	intergenic_region	n.1687530C>A				MODIFIER
CTG_153_1762031	PST009564	C	A	downstream_gene_variant	c.*1889G>T		protein_coding		MODIFIER
CTG_153_1764764	PST009564	A	C	upstream_gene_variant	c.284T>G		protein_coding		MODIFIER
CTG_153_1764728	PST009564	C	T	upstream_gene_variant	c.248G>A		protein_coding		MODIFIER
CTG_153_1799802	PST009499	G	A	synonymous_variant	c.463G>A	p.Ser155Ser	protein_coding	463/492	LOW
CTG_153_1819085		G	A	intergenic_region	n.1819085G>A				MODIFIER
CTG_153_1843128	PST009536	T	C	downstream_gene_variant	c.*1925A>G		protein_coding		MODIFIER
CTG_153_1843438	PST009536	C	T	downstream_gene_variant	c.*1615G>A		protein_coding		MODIFIER
CTG_153_1914864		C	T	intergenic_region	n.1914864C>T				MODIFIER
CTG_153_1949364		G	A	intergenic_region	n.1949364G>A				MODIFIER
CTG_153_1949510		G	A	intergenic_region	n.1949510G>A				MODIFIER
CTG_153_1971562		C	T	intergenic_region	n.1971562C>T				MODIFIER
CTG_153_2011643		T	A	intergenic_region	n.2011643T>A				MODIFIER
CTG_153_2142428		G	A	intergenic_region	n.2142428G>A				MODIFIER
CTG_153_2326293		G	A	intergenic_region	n.2326293G>A				MODIFIER
CTG_153_2347068		C	T	intergenic_region	n.2347068C>T				MODIFIER
CTG_153_2382558	PST009574	A	G	downstream_gene_variant	c.*1940A>G		protein_coding		MODIFIER
CTG_153_2478866		A	T	intergenic_region	n.2478866A>T				MODIFIER
CTG_153_2508194	PST009646	A	G	Non_synonymous_variant	c.2032A>G	p.Ser678Gly	protein_coding	2032/2529	MODERATE
CTG_153_2513398	PST009646	T	G	downstream_gene_variant	c.*4707T>G		protein_coding		MODIFIER
CTG_153_2536849	PST009598	G	A	upstream_gene_variant	c.3168C>T		protein_coding		MODIFIER
CTG_153_2648227	PST009603	G	A	downstream_gene_variant	c.*2633G>A		protein_coding		MODIFIER
CTG_153_2657561		C	T	intergenic_region	n.2657561C>T				MODIFIER
CTG_153_2747285		G	A	intergenic_region	n.2747285G>A				MODIFIER
CTG_153_2751149		C	A	intergenic_region	n.2751149C>A				MODIFIER
CTG_153_2759969	PST009662	C	G	upstream_gene_variant	c.736C>G		protein_coding		MODIFIER
CTG_153_2759902	PST009662	G	T	upstream_gene_variant	c.803G>T		protein_coding		MODIFIER
CTG_153_2838381	PST009648	C	G	downstream_gene_variant	c.*4796C>G		protein_coding		MODIFIER
CTG_153_2847751	PST009562	G	A	synonymous_variant	c.67C>T	p.Leu23Leu	protein_coding	67/1746	LOW
CTG_153_2847930	PST009562	C	G	upstream_gene_variant	c.113G>C		protein_coding		MODIFIER
CTG_153_2882267	PST009622	T	C	downstream_gene_variant	c.*286T>C		protein_coding		MODIFIER
CTG_153_2891566	PST009610	A	T	synonymous_variant	c.42A>T	p.Leu14Leu	protein_coding	42/303	LOW
CTG_153_2950149	PST009576	T	A	intron_variant	c.264198T>A		protein_coding		MODIFIER
CTG_153_3016798		C	T	intergenic_region	n.3016798C>T				MODIFIER
CTG_153_3046076	PST009618	G	T	intron_variant	c.10364C>A		protein_coding		LOW
CTG_153_3135692	PST009516	G	T	intron_variant	c.427+2448C>A		protein_coding		MODIFIER
CTG_153_3188701	PST009583	C	T	intron_variant	c.450+977C>T		protein_coding		MODIFIER
CTG_153_3241526		G	A	intergenic_region	n.3241526G>A				MODIFIER
CTG_153_3250806	PST009566	C	T	upstream_gene_variant	c.2716C>T		protein_coding		MODIFIER
CTG_153_3290068		C	T	intergenic_region	n.3290068C>T				MODIFIER
CTG_153_3390992	PST009506	C	T	downstream_gene_variant	c.*4430G>A		protein_coding		MODIFIER
CTG_153_3401531	PST009506	T	C	upstream_gene_variant	c.2266A>G		protein_coding		MODIFIER
CTG_153_3539233	PST009592	A	G	downstream_gene_variant	c.*709A>G		protein_coding		MODIFIER
CTG_153_3568662	PST009490	T	C	synonymous_variant	c.387T>C	p.Tyr129Tyr	protein_coding	387/912	LOW
CTG_153_3883629	PST009607	G	A	synonymous_variant	c.1047G>A	p.Ala349Ala	protein_coding	1047/2217	LOW
CTG_153_3889922	PST009607	T	C	intron_variant	c.1868+5060T>C		protein_coding		MODIFIER
CTG_153_3911815	PST009477	C	T	upstream_gene_variant	c.2892C>T		protein_coding		MODIFIER
CTG_153_3936866	PST009554	C	G	intron_variant	c.1041350C>G		protein_coding		MODIFIER
CTG_153_4124956	PST009569	G	A	upstream_gene_variant	c.3226G>A		protein_coding		MODIFIER
CTG_153_4135389		G	A	intergenic_region	n.4135389G>A				MODIFIER
CTG_153_4294297		C	T	intergenic_region	n.4294297C>T				MODIFIER
CTG_153_4389401	PST009611	T	A	upstream_gene_variant	c.431A>T		protein_coding		MODIFIER
CTG_153_4394734		C	T	intergenic_region	n.4394734C>T				MODIFIER
CTG_153_4410205		A	G	intergenic_region	n.4410205A>G				MODIFIER
CTG_153_4410736		A	T	intergenic_region	n.4410736A>T				MODIFIER
CTG_153_4514301		G	T	intergenic_region	n.4514301G>T				MODIFIER
CTG_154_151207	PST009686	C	A	Non_synonymous_variant	c.977C>A	p.Pro326Gln	protein_coding	977/2826	MODERATE
CTG_154_160794	PST009683	G	T	upstream_gene_variant	c.1502G>T		protein_coding		MODIFIER
CTG_154_197995	PST009737	A	G	synonymous_variant	c.2604T>C	p.Phe868Phe	protein_coding	2604/2766	LOW
CTG_154_268057	PST009685	C	T	Non_synonymous_variant	c.169G>A	p.Val57Met	protein_coding	169/2301	MODERATE
CTG_154_650922	PST009743	G	A	synonymous_variant	c.678G>A	p.Arg226Arg	protein_coding	678/861	LOW
CTG_154_791441	PST009688	C	T	downstream_gene_variant	c.*3821G>A		protein_coding		MODIFIER
CTG_154_797026	PST009688	T	C	Non_synonymous_variant	c.265A>G	p.Ile89Val	protein_coding	265/606	MODERATE
CTG_154_811956		G	C	intergenic_region	n.811956G>C				MODIFIER
CTG_154_812112		C	T	intergenic_region	n.812112C>T				MODIFIER
CTG_155_59443	PST009758	A	T	intron_variant	c.1300810A>T		protein_coding		MODIFIER
CTG_155_86790		A	C	intergenic_region	n.86790A>C				MODIFIER
CTG_155_114400	PST009771	T	C	Non_synonymous_variant	c.809T>C	p.Leu270Pro	protein_coding	809/1272	MODERATE
CTG_155_263311	PST009782	T	C	upstream_gene_variant	c.4522T>C		protein_coding		MODIFIER
CTG_155_302262	PST009770	T	C	synonymous_variant	c.1320T>C	p.Tyr440Tyr	protein_coding	1320/1506	LOW
CTG_155_306120	PST009770	A	G	downstream_gene_variant	c.*3672A>G		protein_coding		MODIFIER
CTG_155_323897	PST009787	C	A	intron_variant	c.2079+2060C>A		protein_coding		MODIFIER
CTG_155_379589	PST009777	T	C	synonymous_variant	c.139A>G	p.Val47Val	protein_coding	139/711	LOW
CTG_155_393315		C	T	intergenic_region	n.393315C>T				MODIFIER
CTG_155_396153	PST009761	C	T	downstream_gene_variant	c.*3708G>A		protein_coding		MODIFIER
CTG_155_421923	PST009779	T	A	Non_synonymous_variant	c.93T>A	p.Asp31Glu	protein_coding	93/1560	MODERATE
CTG_155_433102	PST009786	C	T	downstream_gene_variant	c.*4732G>A		protein_coding		MODIFIER
CTG_155_433762	PST009786	T	A	downstream_gene_variant	c.*4072A>T		protein_coding		MODIFIER
CTG_155_473787	PST009750	C	A	intron_variant	c.72329G>T		protein_coding		MODIFIER
CTG_155_513648		G	A	intergenic_region	n.513648G>A				MODIFIER
CTG_155_513977		C	A	intergenic_region	n.513977C>A				MODIFIER
CTG_155_515876		T	C	intergenic_region	n.515876T>C				MODIFIER
CTG_155_517299		G	T	intergenic_region	n.517299G>T				MODIFIER
CTG_155_518522		C	T	intergenic_region	n.518522C>T				MODIFIER
CTG_155_519631		A	C	intergenic_region	n.519631A>C				MODIFIER
CTG_155_520670		G	A	intergenic_region	n.520670G>A				MODIFIER
CTG_167_63266	PST009801	T	C	Non_synonymous_variant	c.1015A>G	p.Asn339Asp	protein_coding	1015/1566	MODERATE
CTG_167_72575	PST009817	C	T	intron_variant	c.127819G>A		protein_coding		MODIFIER
CTG_167_83360	PST009797	C	T	synonymous_variant	c.1233G>A	p.Thr411Thr	protein_coding	1233/1959	LOW
CTG_167_113101	PST009806	T	C	synonymous_variant	c.75A>G	p.Glu25Glu	protein_coding	75/1038	LOW
CTG_167_204446	PST009813	G	A	intron_variant	c.281+15C>T		protein_coding		MODIFIER
CTG_167_209309	PST009813	T	C	upstream_gene_variant	c.4568A>G		protein_coding		MODIFIER
CTG_167_311885	PST009818	G	A	downstream_gene_variant	c.*3408G>A		protein_coding		MODIFIER
CTG_167_400723	PST009834	T	C	synonymous_variant	c.483T>C	p.Val161Val	protein_coding	483/1827	LOW
CTG_17_89974	PST010065	C	T	downstream_gene_variant	c.*2270G>A		protein_coding		MODIFIER
CTG_17_115430	PST010508	G	A	upstream_gene_variant	c.4915C>T		protein_coding		MODIFIER
CTG_17_203331	PST009840	G	A	Non_synonymous_variant	c.143C>T	p.Ser48Phe	protein_coding	143/852	MODERATE
CTG_17_302000	PST009859	T	G	downstream_gene_variant	c.*2786A>C		protein_coding		MODIFIER
CTG_17_370675		G	C	intergenic_region	n.370675G>C				MODIFIER
CTG_17_375324		T	C	intergenic_region	n.375324T>C				MODIFIER
CTG_17_437283		G	C	intergenic_region	n.437283G>C				MODIFIER
CTG_17_545926	PST009874	A	G	upstream_gene_variant	c.2276T>C		protein_coding		MODIFIER
CTG_17_619299	PST010120	T	G	upstream_gene_variant	c.2691A>C		protein_coding		MODIFIER
CTG_17_728741	PST010108	A	G	Non_synonymous_variant	c.388A>G	p.Asn130Asp	protein_coding	388/1605	MODERATE
CTG_17_752481	PST010345	G	A	Non_synonymous_variant	c.178G>A	p.Gly60Ser	protein_coding	178/1527	MODERATE
CTG_17_853638	PST010377	G	A	Non_synonymous_variant	c.1399G>A	p.Glu467Lys	protein_coding	1399/1476	MODERATE
CTG_17_1004689		A	T	intergenic_region	n.1004689A>T				MODIFIER
CTG_17_1092202	PST010029	A	C	synonymous_variant	c.504A>C	p.Gly168Gly	protein_coding	504/687	LOW
CTG_17_1106766	PST010520	T	C	synonymous_variant	c.1425T>C	p.Ser475Ser	protein_coding	1425/1584	LOW
CTG_17_1146803	PST010198	T	G	upstream_gene_variant	c.2476A>C		protein_coding		MODIFIER
CTG_17_1195731	PST009940	G	A	downstream_gene_variant	c.*3959C>T		protein_coding		MODIFIER
CTG_17_1216232	PST009861	A	C	Non_synonymous_variant	c.454A>C	p.Lys152Gln	protein_coding	454/1329	MODERATE
CTG_17_1314537	PST010385	C	T	Non_synonymous_variant	c.52G>A	p.Gly18Ser	protein_coding	52/1065	MODERATE
CTG_17_1364404	PST009931	A	C	upstream_gene_variant	c.87A>C		protein_coding		MODIFIER
CTG_17_1443149	PST010498	G	T	Non_synonymous_variant	c.266C>A	p.Thr89Asn	protein_coding	266/1464	MODERATE
CTG_17_1483630	PST010378	T	C	upstream_gene_variant	c.1321A>G		protein_coding		MODIFIER
CTG_17_1485956	PST009883	G	A	Non_synonymous_variant	c.598G>A	p.Gly200Arg	protein_coding	598/678	MODERATE
CTG_17_1510254	PST010173	T	C	Non_synonymous_variant	c.622A>G	p.Ile208Val	protein_coding	622/1011	MODERATE
CTG_17_1564835	PST010504	C	T	Non_synonymous_variant	c.685G>A	p.Val229Ile	protein_coding	685/1065	MODERATE
CTG_17_1606281		C	G	intergenic_region	n.1606281C>G				MODIFIER
CTG_17_1649740	PST010402	C	T	Non_synonymous_variant	c.231G>A	p.Met77Ile	protein_coding	231/531	MODERATE
CTG_17_1774440	PST010203	C	T	Non_synonymous_variant	c.308G>A	p.Arg103Gln	protein_coding	308/741	MODERATE
CTG_17_1993112	PST010194	T	G	upstream_gene_variant	c.1893A>C		protein_coding		MODIFIER
CTG_17_2136856	PST010462	T	A	Non_synonymous_variant	c.784T>A	p.Tyr262Asn	protein_coding	784/801	MODERATE
CTG_17_2144250	PST009860	C	T	synonymous_variant	c.321C>T	p.Arg107Arg	protein_coding	321/2094	LOW
CTG_17_2365414	PST010277	G	A	upstream_gene_variant	c.745G>A		protein_coding		MODIFIER
CTG_17_2790384	PST010098	A	G	upstream_gene_variant	c.1516T>C		protein_coding		MODIFIER
CTG_17_2897090	PST010158	T	C	synonymous_variant	c.15A>G	p.Arg5Arg	protein_coding	15/765	LOW
CTG_17_2905754	PST010158	G	A	upstream_gene_variant	c.2250C>T		protein_coding		MODIFIER
CTG_17_2916967	PST010509	C	A	downstream_gene_variant	c.*2817G>T		protein_coding		MODIFIER
CTG_17_3007306	PST010515	C	A	downstream_gene_variant	c.*1237G>T		protein_coding		MODIFIER
CTG_17_3153810	PST010075	T	A	upstream_gene_variant	c.958T>A		protein_coding		MODIFIER
CTG_17_3295958	PST010375	G	T	intron_variant	c.1495260C>A		protein_coding		MODIFIER
CTG_17_3471802	PST010208	C	T	intron_variant	c.10123395C>T		protein_coding		MODIFIER
CTG_17_3567259	PST010070	T	G	upstream_gene_variant	c.30A>C		protein_coding		MODIFIER
CTG_17_3630568	PST009916	G	T	intron_variant	c.216742G>T		protein_coding		MODIFIER
CTG_17_3823267	PST010414	G	T	downstream_gene_variant	c.*3163G>T		protein_coding		MODIFIER
CTG_17_3869083	PST010110	A	G	downstream_gene_variant	c.*2646T>C		protein_coding		MODIFIER
CTG_17_3879076	PST010447	G	A	Non_synonymous_variant	c.1565C>T	p.Pro522Leu	protein_coding	1565/1599	MODERATE
CTG_17_4148713	PST010404	G	A	Non_synonymous_variant	c.26G>A	p.Ser9Asn	protein_coding	26/333	MODERATE
CTG_17_4152094	PST009880	A	G	upstream_gene_variant	c.14T>C		protein_coding		MODIFIER
CTG_17_4170064	PST009907	A	G	synonymous_variant	c.450T>C	p.Ile150Ile	protein_coding	450/1965	LOW
CTG_17_4491925	PST010303	T	G	downstream_gene_variant	c.*1661A>C		protein_coding		MODIFIER
CTG_17_4522800	PST010558	T	C	downstream_gene_variant	c.*530T>C		protein_coding		MODIFIER
CTG_17_4571626	PST009971	T	C	synonymous_variant	c.255A>G	p.Leu85Leu	protein_coding	255/1731	LOW
CTG_17_4593912	PST010298	T	G	downstream_gene_variant	c.*616A>C		protein_coding		MODIFIER
CTG_17_4711882	PST009852	G	A	synonymous_variant	c.252G>A	p.Ala84Ala	protein_coding	252/948	LOW
CTG_17_4712292	PST009852	C	A	Non_synonymous_variant	c.662C>A	p.Pro221Gln	protein_coding	662/948	MODERATE
CTG_17_4774059	PST010265	C	T	upstream_gene_variant	c.2912C>T		protein_coding		MODIFIER
CTG_17_4845652		A	G	intergenic_region	n.4845652A>G				MODIFIER
CTG_17_4873040	PST009962	G	A	upstream_gene_variant	c.4192C>T		protein_coding		MODIFIER
CTG_17_4876531	PST009905	C	A	upstream_gene_variant	c.50C>A		protein_coding		MODIFIER
CTG_17_5018485	PST009976	A	G	synonymous_variant	c.207T>C	p.Thr69Thr	protein_coding	207/621	LOW
CTG_17_5455280	PST010219	C	T	synonymous_variant	c.792G>A	p.Lys264Lys	protein_coding	792/942	LOW
CTG_17_5455465	PST010552	T	G	Non_synonymous_variant	c.607A>C	p.Ser203Arg	protein_coding	607/942	MODERATE
CTG_17_5531814	PST010180	C	A	Non_synonymous_variant	c.295G>T	p.Ala99Ser	protein_coding	295/2004	MODERATE
CTG_17_5544538	PST010416	G	A	Non_synonymous_variant	c.100C>T	p.Arg34Trp	protein_coding	100/456	MODERATE
CTG_17_5551957	PST010536	C	A	synonymous_variant	c.306C>A	p.Ala102Ala	protein_coding	306/5316	LOW
CTG_17_5638838	PST009867	T	G	synonymous_variant	c.213A>C	p.Gly71Gly	protein_coding	213/1788	LOW
CTG_17_5884086	PST010410	C	T	Non_synonymous_variant	c.934G>A	p.Ala312Thr	protein_coding	934/2844	MODERATE
CTG_17_5964876	PST010007	T	C	synonymous_variant	c.541A>G	p.Gly181Gly	protein_coding	541/636	LOW
CTG_17_6068738	PST010540	C	G	upstream_gene_variant	c.3734G>C		protein_coding		MODIFIER
CTG_17_6085310	PST010009	C	T	upstream_gene_variant	c.2135C>T		protein_coding		MODIFIER
CTG_17_6091569	PST010009	G	T	downstream_gene_variant	c.*3089G>T		protein_coding		MODIFIER
CTG_17_6304695	PST010291	A	G	downstream_gene_variant	c.*4498A>G		protein_coding		MODIFIER
CTG_17_6350807	PST010252	G	T	synonymous_variant	c.1323C>A	p.Gly441Gly	protein_coding	1323/1644	LOW
CTG_17_6351741	PST010251	C	G	Non_synonymous_variant	c.389G>C	p.Gly130Ala	protein_coding	389/1644	MODERATE
CTG_17_6387555	PST009970	G	A	Non_synonymous_variant	c.113C>T	p.Ser38Leu	protein_coding	113/1458	MODERATE
CTG_17_6506717	PST010473	A	G	Non_synonymous_variant	c.1631A>G	p.Gln544Arg	protein_coding	1631/1770	MODERATE
CTG_17_6525136	PST009879	T	C	upstream_gene_variant	c.3754A>G		protein_coding		MODIFIER
CTG_17_6578492	PST010344	C	T	downstream_gene_variant	c.*94C>T		protein_coding		MODIFIER
CTG_17_6637030	PST010389	C	T	upstream_gene_variant	c.2283C>T		protein_coding		MODIFIER
CTG_17_6637045	PST010389	A	C	upstream_gene_variant	c.2268A>C		protein_coding		MODIFIER
CTG_17_6711273	PST009851	C	T	Non_synonymous_variant	c.1745C>T	p.Ala582Val	protein_coding	1745/2091	MODERATE
CTG_17_6800617	PST010470	G	T	downstream_gene_variant	c.*1855G>T		protein_coding		MODIFIER
CTG_177_65556		T	A	intergenic_region	n.65556T>A				MODIFIER
CTG_177_145711	PST013347	T	C	synonymous_variant	c.138T>C	p.Asn46Asn	protein_coding	138/1764	LOW
CTG_177_243385		A	T	intergenic_region	n.243385A>T				MODIFIER
CTG_177_456814	PST013254	C	A	intron_variant	c.168+2426C>A		protein_coding		MODIFIER
CTG_177_537002		C	T	intergenic_region	n.537002C>T				MODIFIER
CTG_177_762801	PST013362	A	G	downstream_gene_variant	c.*1142A>G		protein_coding		MODIFIER
CTG_177_852062	PST013342	T	G	synonymous_variant	c.216T>G	p.Pro72Pro	protein_coding	216/564	LOW
CTG_177_905337	PST013308	G	C	Non_synonymous_variant	c.60G>C	p.Lys20Asn	protein_coding	60/1056	MODERATE
CTG_177_920021	PST013346	T	C	upstream_gene_variant	c.2278T>C		protein_coding		MODIFIER
CTG_177_941569	PST013365	C	T	synonymous_variant	c.1032G>A	p.Leu344Leu	protein_coding	1032/2934	LOW
CTG_188_47147		G	T	intergenic_region	n.47147G>T				MODIFIER
CTG_188_62451	PST013454	T	A	downstream_gene_variant	c.*2278T>A		protein_coding		MODIFIER
CTG_188_64890	PST013454	G	A	downstream_gene_variant	c.*4717G>A		protein_coding		MODIFIER
CTG_188_89080	PST013564	T	C	downstream_gene_variant	c.*1977T>C		protein_coding		MODIFIER
CTG_188_145802		C	T	intergenic_region	n.145802C>T				MODIFIER
CTG_188_282576	PST013717	G	A	Non_synonymous_variant	c.1577C>T	p.Ala526Val	protein_coding	1577/2199	MODERATE
CTG_188_389083	PST013671	G	T	downstream_gene_variant	c.*4101C>A		protein_coding		MODIFIER
CTG_188_494799	PST013427	G	T	upstream_gene_variant	c.4152C>A		protein_coding		MODIFIER
CTG_188_562172	PST013545	G	A	intron_variant	c.1251090C>T		protein_coding		MODIFIER
CTG_188_565562	PST013545	C	A	intron_variant	c.124+2183G>T		protein_coding		MODIFIER
CTG_188_736812	PST013707	C	T	synonymous_variant	c.2982C>T	p.Ser994Ser	protein_coding	2982/3744	LOW
CTG_188_780490	PST013680	C	A	Non_synonymous_variant	c.556C>A	p.Leu186Ile	protein_coding	556/2175	MODERATE
CTG_188_854501	PST013455	G	T	Non_synonymous_variant	c.283C>A	p.Pro95Thr	protein_coding	283/1620	MODERATE
CTG_188_1026480	PST013630	C	T	Non_synonymous_variant	c.451G>A	p.Ala151Thr	protein_coding	451/612	MODERATE
CTG_188_1045441	PST013730	C	T	upstream_gene_variant	c.3025C>T		protein_coding		MODIFIER
CTG_188_1223094	PST013587	C	T	Non_synonymous_variant	c.328G>A	p.Asp110Asn	protein_coding	328/4896	MODERATE
CTG_188_1339868	PST013628	G	A	intron_variant	c.933+507C>T		protein_coding		MODIFIER
CTG_188_1351165	PST013562	C	T	intron_variant	c.1127+4G>A		protein_coding		LOW
CTG_188_1356292	PST013750	T	A	upstream_gene_variant	c.2737A>T		protein_coding		MODIFIER
CTG_188_1575185	PST013675	C	T	intron_variant	c.1035510C>T		protein_coding		MODIFIER
CTG_188_2131619	PST013563	C	T	upstream_gene_variant	c.231C>T		protein_coding		MODIFIER
CTG_188_2243731		G	A	intergenic_region	n.2243731G>A				MODIFIER
CTG_188_2392643		A	T	intergenic_region	n.2392643A>T				MODIFIER
CTG_188_2446190	PST013742	C	T	intron_variant	c.1716+4944G>A		protein_coding		MODIFIER
CTG_188_2467762	PST013690	G	A	upstream_gene_variant	c.3399G>A		protein_coding		MODIFIER
CTG_188_2467969	PST013690	C	A	upstream_gene_variant	c.3192C>A		protein_coding		MODIFIER
CTG_188_2588997	PST013768	G	A	downstream_gene_variant	c.*4084G>A		protein_coding		MODIFIER
CTG_188_2589091	PST013768	C	A	downstream_gene_variant	c.*4178C>A		protein_coding		MODIFIER
CTG_188_2605543	PST013474	G	A	upstream_gene_variant	c.4362C>T		protein_coding		MODIFIER
CTG_188_2605666	PST013474	C	T	upstream_gene_variant	c.4485G>A		protein_coding		MODIFIER
CTG_188_2612879	PST013705	A	G	synonymous_variant	c.729A>G	p.Pro243Pro	protein_coding	729/1389	LOW
CTG_188_2855368	PST013450	A	G	upstream_gene_variant	c.3175T>C		protein_coding		MODIFIER
CTG_188_2967803		T	C	intergenic_region	n.2967803T>C				MODIFIER
CTG_188_2968052		C	A	intergenic_region	n.2968052C>A				MODIFIER
CTG_188_3081351	PST013621	C	T	upstream_gene_variant	c.543G>A		protein_coding		MODIFIER
CTG_188_3082229	PST013621	T	C	upstream_gene_variant	c.1421A>G		protein_coding		MODIFIER
CTG_188_3084853	PST013467	C	T	synonymous_variant	c.351C>T	p.Asp117Asp	protein_coding	351/525	LOW
CTG_188_3100576	PST013444	A	T	downstream_gene_variant	c.*1757A>T		protein_coding		MODIFIER
CTG_188_3289591	PST013772	A	G	Non_synonymous_variant	c.296A>G	p.Asn99Ser	protein_coding	296/2337	MODERATE
CTG_188_3403224	PST013600	C	A	Non_synonymous_variant	c.1270C>A	p.Gln424Lys	protein_coding	1270/5976	MODERATE
CTG_188_3620825		C	T	intergenic_region	n.3620825C>T				MODIFIER
CTG_188_3621891		C	A	intergenic_region	n.3621891C>A				MODIFIER
CTG_188_3743263		C	T	intergenic_region	n.3743263C>T				MODIFIER
CTG_188_3753121	PST013580	T	C	upstream_gene_variant	c.1180T>C		protein_coding		MODIFIER
CTG_188_3755043	PST013452	C	A	downstream_gene_variant	c.*4223C>A		protein_coding		MODIFIER
CTG_188_3902768	PST013617	C	T	intron_variant	c.20871G>A		protein_coding		MODIFIER
CTG_188_3946814		A	G	intergenic_region	n.3946814A>G				MODIFIER
CTG_188_4053502	PST013595	G	A	intron_variant	c.661+166G>A		protein_coding		MODIFIER
CTG_188_4093268	PST013460	A	G	Non_synonymous_variant	c.626A>G	p.Gln209Arg	protein_coding	626/1332	MODERATE
CTG_188_4103385	PST013726	A	G	upstream_gene_variant	c.1891A>G		protein_coding		MODIFIER
CTG_188_4253278		G	A	intergenic_region	n.4253278G>A				MODIFIER
CTG_188_4278339		A	C	intergenic_region	n.4278339A>C				MODIFIER
CTG_188_4278941		G	C	intergenic_region	n.4278941G>C				MODIFIER
CTG_188_4281200		C	G	intergenic_region	n.4281200C>G				MODIFIER
CTG_188_4281407		C	T	intergenic_region	n.4281407C>T				MODIFIER
CTG_188_4281332		G	A	intergenic_region	n.4281332G>A				MODIFIER
CTG_188_4281503		C	A	intergenic_region	n.4281503C>A				MODIFIER
CTG_188_4284320		G	A	intergenic_region	n.4284320G>A				MODIFIER
CTG_188_4285103		G	T	intergenic_region	n.4285103G>T				MODIFIER
CTG_188_4285499		T	G	intergenic_region	n.4285499T>G				MODIFIER
CTG_188_4285941		G	A	intergenic_region	n.4285941G>A				MODIFIER
CTG_188_4285760		C	T	intergenic_region	n.4285760C>T				MODIFIER
CTG_188_4303062		G	A	intergenic_region	n.4303062G>A				MODIFIER
CTG_188_4308911	PST013725	C	T	upstream_gene_variant	c.3514C>T		protein_coding		MODIFIER
CTG_189_168961	PST013839	C	T	intron_variant	c.16362500C>T		protein_coding		MODIFIER
CTG_189_207921	PST013815	T	C	intron_variant	c.19182478A>G		protein_coding		MODIFIER
CTG_189_208227	PST013815	G	A	intron_variant	c.19182784C>T		protein_coding		MODIFIER
CTG_189_222846	PST013815	C	T	intron_variant	c.982319G>A		protein_coding		MODIFIER
CTG_189_271862	PST013812	C	T	upstream_gene_variant	c.906G>A		protein_coding		MODIFIER
CTG_189_443897	PST013824	T	G	intron_variant	c.5892812A>C		protein_coding		MODIFIER
CTG_189_469334	PST013849	C	A	downstream_gene_variant	c.*2078C>A		protein_coding		MODIFIER
CTG_189_516484	PST013798	G	A	downstream_gene_variant	c.*4762G>A		protein_coding		MODIFIER
CTG_189_944196	PST013848	A	C	synonymous_variant	c.594T>G	p.Thr198Thr	protein_coding	594/1473	LOW
CTG_189_996999	PST013829	A	G	upstream_gene_variant	c.4702T>C		protein_coding		MODIFIER
CTG_189_1106149		C	T	intergenic_region	n.1106149C>T				MODIFIER
CTG_189_1106084		A	G	intergenic_region	n.1106084A>G				MODIFIER
CTG_189_1112532		G	A	intergenic_region	n.1112532G>A				MODIFIER
CTG_189_1122652		A	G	intergenic_region	n.1122652A>G				MODIFIER
CTG_19_234100	PST014280	C	A	upstream_gene_variant	c.225C>A		protein_coding		MODIFIER
CTG_19_283804	PST014156	T	C	Non_synonymous_variant	c.199A>G	p.Ser67Gly	protein_coding	199/438	MODERATE
CTG_19_646080	PST014206	T	C	intron_variant	c.213+150T>C		protein_coding		MODIFIER
CTG_19_961587	PST014166	A	G	Non_synonymous_variant	c.4T>C	p.Tyr2His	protein_coding	4/1059	MODERATE
CTG_19_1079163		T	A	intergenic_region	n.1079163T>A				MODIFIER
CTG_19_1079256		T	C	intergenic_region	n.1079256T>C				MODIFIER
CTG_19_1162267		C	T	intergenic_region	n.1162267C>T				MODIFIER
CTG_19_1168619	PST014102	G	A	upstream_gene_variant	c.4167G>A		protein_coding		MODIFIER
CTG_19_1831446	PST014013	G	C	synonymous_variant	c.429C>G	p.Arg143Arg	protein_coding	429/1389	LOW
CTG_19_1831733	PST014013	G	A	stop_gained	c.142C>T	p.Arg48*	protein_coding	142/1389	HIGH
CTG_19_1900894	PST013921	G	A	upstream_gene_variant	c.1483C>T		protein_coding		MODIFIER
CTG_19_1915019		T	C	intergenic_region	n.1915019T>C				MODIFIER
CTG_19_2119480		A	G	intergenic_region	n.2119480A>G				MODIFIER
CTG_19_2121111		G	A	intergenic_region	n.2121111G>A				MODIFIER
CTG_19_2161957	PST014107	A	T	downstream_gene_variant	c.*858T>A		protein_coding		MODIFIER
CTG_19_2184982		A	C	intergenic_region	n.2184982A>C				MODIFIER
CTG_19_2251543	PST014160	G	A	upstream_gene_variant	c.3458C>T		protein_coding		MODIFIER
CTG_19_2277267	PST014277	T	C	upstream_gene_variant	c.113T>C		protein_coding		MODIFIER
CTG_19_2311707	PST014240	A	T	intron_variant	c.464+185T>A		protein_coding		MODIFIER
CTG_19_2627827	PST014008	A	G	synonymous_variant	c.1581T>C	p.Tyr527Tyr	protein_coding	1581/2046	LOW
CTG_19_2757215	PST013942	C	G	upstream_gene_variant	c.500G>C		protein_coding		MODIFIER
CTG_19_2763665		A	G	intergenic_region	n.2763665A>G				MODIFIER
CTG_19_2763966		A	G	intergenic_region	n.2763966A>G				MODIFIER
CTG_19_2878389	PST013880	G	A	downstream_gene_variant	c.*1530C>T		protein_coding		MODIFIER
CTG_19_2883558	PST013880	A	G	synonymous_variant	c.447T>C	p.Phe149Phe	protein_coding	447/1539	LOW
CTG_19_2985278	PST013941	G	T	upstream_gene_variant	c.1872C>A		protein_coding		MODIFIER
CTG_19_3043633	PST013962	G	A	upstream_gene_variant	c.4970C>T		protein_coding		MODIFIER
CTG_19_3045826		T	A	intergenic_region	n.3045826T>A				MODIFIER
CTG_19_3310779		G	A	intergenic_region	n.3310779G>A				MODIFIER
CTG_19_3348721	PST013895	G	T	upstream_gene_variant	c.202C>A		protein_coding		MODIFIER
CTG_19_3513868		C	A	intergenic_region	n.3513868C>A				MODIFIER
CTG_19_3514112		G	A	intergenic_region	n.3514112G>A				MODIFIER
CTG_19_3543568		A	G	intergenic_region	n.3543568A>G				MODIFIER
CTG_19_3566137	PST014010	G	T	Non_synonymous_variant	c.744C>A	p.His248Gln	protein_coding	744/1320	MODERATE
CTG_19_3566319	PST014312	C	T	synonymous_variant	c.562G>A	p.Thr188Thr	protein_coding	562/1320	LOW
CTG_19_3595859	PST014125	G	A	upstream_gene_variant	c.4072G>A		protein_coding		MODIFIER
CTG_19_3678181	PST014084	C	A	upstream_gene_variant	c.312G>T		protein_coding		MODIFIER
CTG_19_3708843		C	T	intergenic_region	n.3708843C>T				MODIFIER
CTG_19_3711877		A	T	intergenic_region	n.3711877A>T				MODIFIER
CTG_19_3736514	PST013959	A	T	upstream_gene_variant	c.741A>T		protein_coding		MODIFIER
CTG_19_3793467	PST014205	G	A	intron_variant	c.1140+5026G>A		protein_coding		MODIFIER
CTG_19_3793681	PST014205	G	A	intron_variant	c.1140+5240G>A		protein_coding		MODIFIER
CTG_19_3793905	PST014205	G	A	intron_variant	c.1140+5464G>A		protein_coding		MODIFIER
CTG_19_3801496	PST014205	A	G	intron_variant	c.11411404A>G		protein_coding		MODIFIER
CTG_19_3836205	PST014300	A	T	upstream_gene_variant	c.863A>T		protein_coding		MODIFIER
CTG_19_3850037		G	A	intergenic_region	n.3850037G>A				MODIFIER
CTG_19_3900085	PST014311	T	C	downstream_gene_variant	c.*984T>C		protein_coding		MODIFIER
CTG_19_3921422		T	C	intergenic_region	n.3921422T>C				MODIFIER
CTG_19_3921569		G	A	intergenic_region	n.3921569G>A				MODIFIER
CTG_19_3923139		T	C	intergenic_region	n.3923139T>C				MODIFIER
CTG_19_3925006		C	T	intergenic_region	n.3925006C>T				MODIFIER
CTG_19_3935871		C	T	intergenic_region	n.3935871C>T				MODIFIER
CTG_19_3938488		G	A	intergenic_region	n.3938488G>A				MODIFIER
CTG_19_3938811		C	T	intergenic_region	n.3938811C>T				MODIFIER
CTG_19_3986383	PST013981	G	T	upstream_gene_variant	c.883G>T		protein_coding		MODIFIER
CTG_19_3996776		G	A	intergenic_region	n.3996776G>A				MODIFIER
CTG_19_4003444	PST014113	T	G	downstream_gene_variant	c.*2657A>C		protein_coding		MODIFIER
CTG_19_4078999		C	T	intergenic_region	n.4078999C>T				MODIFIER
CTG_19_4085957	PST014124	A	T	upstream_gene_variant	c.819T>A		protein_coding		MODIFIER
CTG_19_4089785	PST014124	C	T	upstream_gene_variant	c.4647G>A		protein_coding		MODIFIER
CTG_19_4090013	PST014124	C	T	upstream_gene_variant	c.4875G>A		protein_coding		MODIFIER
CTG_19_4286845		G	A	intergenic_region	n.4286845G>A				MODIFIER
CTG_19_4332453	PST013901	C	A	upstream_gene_variant	c.4314C>A		protein_coding		MODIFIER
CTG_19_4358707		C	T	intergenic_region	n.4358707C>T				MODIFIER
CTG_19_4419780	PST014140	G	T	downstream_gene_variant	c.*71C>A		protein_coding		MODIFIER
CTG_19_4460612	PST013957	G	A	synonymous_variant	c.291G>A	p.Glu97Glu	protein_coding	291/942	LOW
CTG_19_4533900	PST014254	A	T	upstream_gene_variant	c.4351A>T		protein_coding		MODIFIER
CTG_19_4538453	PST014254	A	C	Non_synonymous_variant	c.203A>C	p.Glu68Ala	protein_coding	203/4515	MODERATE
CTG_19_4559343	PST014254	G	A	intron_variant	c.27764102G>A		protein_coding		MODIFIER
CTG_19_4565809	PST014254	T	C	downstream_gene_variant	c.*517T>C		protein_coding		MODIFIER
CTG_19_4579238	PST014056	C	T	downstream_gene_variant	c.*2876G>A		protein_coding		MODIFIER
CTG_19_4600468	PST014176	G	A	upstream_gene_variant	c.4516G>A		protein_coding		MODIFIER
CTG_19_4651340	PST014213	C	A	upstream_gene_variant	c.1200G>T		protein_coding		MODIFIER
CTG_19_4653466	PST014213	C	T	upstream_gene_variant	c.3326G>A		protein_coding		MODIFIER
CTG_19_4721507	PST014221	T	C	synonymous_variant	c.411A>G	p.Ser137Ser	protein_coding	411/507	LOW
CTG_19_4759505	PST013989	C	T	upstream_gene_variant	c.3790G>A		protein_coding		MODIFIER
CTG_19_4762416	PST014086	C	A	downstream_gene_variant	c.*3869G>T		protein_coding		MODIFIER
CTG_19_4764181	PST014086	T	A	downstream_gene_variant	c.*2104A>T		protein_coding		MODIFIER
CTG_19_4778996		A	G	intergenic_region	n.4778996A>G				MODIFIER
CTG_19_4890577		G	A	intergenic_region	n.4890577G>A				MODIFIER
CTG_19_4890863		A	C	intergenic_region	n.4890863A>C				MODIFIER
CTG_19_4891023		A	G	intergenic_region	n.4891023A>G				MODIFIER
CTG_19_4984329		C	T	intergenic_region	n.4984329C>T				MODIFIER
CTG_19_5070024	PST014139	A	G	synonymous_variant	c.495T>C	p.Leu165Leu	protein_coding	495/726	LOW
CTG_19_5127936	PST013902	G	A	upstream_gene_variant	c.539C>T		protein_coding		MODIFIER
CTG_19_5209905	PST014301	G	T	downstream_gene_variant	c.*4946C>A		protein_coding		MODIFIER
CTG_19_5217770	PST014301	C	T	intron_variant	c.8451133G>A		protein_coding		MODIFIER
CTG_19_5253396	PST014104	T	C	upstream_gene_variant	c.4400A>G		protein_coding		MODIFIER
CTG_19_5253691	PST014104	A	C	upstream_gene_variant	c.4695T>G		protein_coding		MODIFIER
CTG_19_5311429	PST014082	T	G	synonymous_variant	c.2364T>G	p.Arg788Arg	protein_coding	2364/2664	LOW
CTG_19_5383462	PST014171	C	G	downstream_gene_variant	c.*63C>G		protein_coding		MODIFIER
CTG_19_5404838	PST014285	A	G	downstream_gene_variant	c.*520T>C		protein_coding		MODIFIER
CTG_19_5411474	PST014285	T	C	intron_variant	c.928+224A>G		protein_coding		MODIFIER
CTG_19_5427365		G	A	intergenic_region	n.5427365G>A				MODIFIER
CTG_19_5560953		C	T	intergenic_region	n.5560953C>T				MODIFIER
CTG_19_5564341		T	A	intergenic_region	n.5564341T>A				MODIFIER
CTG_19_5621211	PST014189	G	A	upstream_gene_variant	c.3951C>T		protein_coding		MODIFIER
CTG_19_5622853	PST014089	A	G	downstream_gene_variant	c.*1121A>G		protein_coding		MODIFIER
CTG_19_5643226		C	T	intergenic_region	n.5643226C>T				MODIFIER
CTG_19_5643931		G	T	intergenic_region	n.5643931G>T				MODIFIER
CTG_19_5644183		T	A	intergenic_region	n.5644183T>A				MODIFIER
CTG_19_5845284	PST014033	G	A	downstream_gene_variant	c.*4366G>A		protein_coding		MODIFIER
CTG_19_5860494		A	G	intergenic_region	n.5860494A>G				MODIFIER
CTG_19_5931109	PST014137	G	T	synonymous_variant	c.2835G>T	p.Val945Val	protein_coding	2835/3759	LOW
CTG_19_5968350		A	C	intergenic_region	n.5968350A>C				MODIFIER
CTG_19_6160680		A	T	intergenic_region	n.6160680A>T				MODIFIER
CTG_19_6326776	PST013919	G	A	upstream_gene_variant	c.2485C>T		protein_coding		MODIFIER
CTG_19_6356120		C	A	intergenic_region	n.6356120C>A				MODIFIER
CTG_192_41957	PST014326	G	A	intron_variant	c.24612263C>T		protein_coding		MODIFIER
CTG_192_43172	PST014326	G	A	intron_variant	c.24613478C>T		protein_coding		MODIFIER
CTG_192_59968	PST014326	G	C	intron_variant	c.245+27159C>G		protein_coding		MODIFIER
CTG_192_115788	PST014327	T	C	upstream_gene_variant	c.100T>C		protein_coding		MODIFIER
CTG_192_116077	PST014327	A	T	Non_synonymous_variant	c.190A>T	p.Thr64Ser	protein_coding	190/1323	MODERATE
CTG_192_118721	PST014325	C	T	upstream_gene_variant	c.544C>T		protein_coding		MODIFIER
CTG_192_119925	PST014327	C	T	downstream_gene_variant	c.*2715C>T		protein_coding		MODIFIER
CTG_192_120096	PST014325	G	T	synonymous_variant	c.591G>T	p.Thr197Thr	protein_coding	591/864	LOW
CTG_192_144908	PST014320	A	T	downstream_gene_variant	c.*2588A>T		protein_coding		MODIFIER
CTG_192_174706		C	T	intergenic_region	n.174706C>T				MODIFIER
CTG_200_72687	PST014545	A	C	upstream_gene_variant	c.108T>G		protein_coding		MODIFIER
CTG_200_146279	PST014329	C	T	downstream_gene_variant	c.*3583C>T		protein_coding		MODIFIER
CTG_200_253179	PST014337	C	T	upstream_gene_variant	c.4854C>T		protein_coding		MODIFIER
CTG_200_253495	PST014337	G	A	upstream_gene_variant	c.4538G>A		protein_coding		MODIFIER
CTG_200_265560		G	T	intergenic_region	n.265560G>T				MODIFIER
CTG_200_320571		C	G	intergenic_region	n.320571C>G				MODIFIER
CTG_200_343689	PST014409	C	G	downstream_gene_variant	c.*1241G>C		protein_coding		MODIFIER
CTG_200_420321		G	A	intergenic_region	n.420321G>A				MODIFIER
CTG_200_459418		G	A	intergenic_region	n.459418G>A				MODIFIER
CTG_200_482673	PST014436	A	G	intron_variant	c.1652401T>C		protein_coding		MODIFIER
CTG_200_485147	PST014436	C	T	intron_variant	c.164+94G>A		protein_coding		MODIFIER
CTG_200_486040	PST014436	G	A	upstream_gene_variant	c.636C>T		protein_coding		MODIFIER
CTG_200_489221	PST014436	G	A	upstream_gene_variant	c.3817C>T		protein_coding		MODIFIER
CTG_200_491374		C	T	intergenic_region	n.491374C>T				MODIFIER
CTG_200_492489		C	T	intergenic_region	n.492489C>T				MODIFIER
CTG_200_494706	PST014519	C	T	upstream_gene_variant	c.3765C>T		protein_coding		MODIFIER
CTG_200_498624	PST014519	A	G	synonymous_variant	c.154A>G	p.Gly52Gly	protein_coding	154/528	LOW
CTG_200_536811	PST014419	T	C	upstream_gene_variant	c.1559T>C		protein_coding		MODIFIER
CTG_200_537724	PST014419	G	T	upstream_gene_variant	c.646G>T		protein_coding		MODIFIER
CTG_200_653207	PST014403	C	T	stop_retained_variant	c.465G>A	p.Ter155Ter	protein_coding	465/465	LOW
CTG_200_728541		C	A	intergenic_region	n.728541C>A				MODIFIER
CTG_200_784828	PST014383	G	A	downstream_gene_variant	c.*4798C>T		protein_coding		MODIFIER
CTG_200_903249	PST014416	G	A	synonymous_variant	c.326C>T	p.Val109Val	protein_coding	326/423	LOW
CTG_200_1231573		G	A	intergenic_region	n.1231573G>A				MODIFIER
CTG_200_1276855		C	A	intergenic_region	n.1276855C>A				MODIFIER
CTG_200_1358598	PST014389	G	C	synonymous_variant	c.309C>G	p.Ser103Ser	protein_coding	309/810	LOW
CTG_200_1445357	PST014342	G	T	synonymous_variant	c.384C>A	p.Gly128Gly	protein_coding	384/939	LOW
CTG_200_1453156	PST014459	C	T	intron_variant	c.620269C>T		protein_coding		MODIFIER
CTG_200_1527008	PST014552	G	A	intron_variant	c.663+1271C>T		protein_coding		MODIFIER
CTG_200_1597357	PST014549	G	T	stop_gained	c.256G>T	p.Glu86*	protein_coding	256/396	HIGH
CTG_200_1603307	PST014333	C	T	upstream_gene_variant	c.2547C>T		protein_coding		MODIFIER
CTG_200_1637008		T	G	intergenic_region	n.1637008T>G				MODIFIER
CTG_200_1829927	PST014544	T	C	downstream_gene_variant	c.*602A>G		protein_coding		MODIFIER
CTG_200_1854887	PST014387	A	T	intron_variant	c.142136A>T		protein_coding		MODIFIER
CTG_200_1969913		G	T	intergenic_region	n.1969913G>T				MODIFIER
CTG_200_1987124		C	G	intergenic_region	n.1987124C>G				MODIFIER
CTG_200_2266594	PST014467	G	C	Non_synonymous_variant	c.142C>G	p.Leu48Val	protein_coding	142/1947	MODERATE
CTG_200_2332812	PST014367	G	A	intron_variant	c.9791011G>A		protein_coding		MODIFIER
CTG_200_2333100	PST014367	C	G	intron_variant	c.979723C>G		protein_coding		MODIFIER
CTG_200_2396860	PST014518	C	T	synonymous_variant	c.1149G>A	p.Glu383Glu	protein_coding	1149/1314	LOW
CTG_200_2857017		C	T	intergenic_region	n.2857017C>T				MODIFIER
CTG_200_2869159	PST014414	G	A	downstream_gene_variant	c.*365G>A		protein_coding		MODIFIER
CTG_200_2870485	PST014414	G	A	downstream_gene_variant	c.*1691G>A		protein_coding		MODIFIER
CTG_200_2871016	PST014414	G	A	downstream_gene_variant	c.*2222G>A		protein_coding		MODIFIER
CTG_200_2905655		G	A	intergenic_region	n.2905655G>A				MODIFIER
CTG_200_2981174	PST014543	A	G	downstream_gene_variant	c.*2885A>G		protein_coding		MODIFIER
CTG_200_3114811	PST014384	C	T	upstream_gene_variant	c.3359C>T		protein_coding		MODIFIER
CTG_200_3130884	PST014343	C	G	Non_synonymous_variant	c.299C>G	p.Ala100Gly	protein_coding	299/2052	MODERATE
CTG_200_3199270	PST014495	T	A	upstream_gene_variant	c.2982A>T		protein_coding		MODIFIER
CTG_200_3200450	PST014495	G	T	upstream_gene_variant	c.4162C>A		protein_coding		MODIFIER
CTG_200_3209188		C	G	intergenic_region	n.3209188C>G				MODIFIER
CTG_200_3372295	PST014525	C	T	upstream_gene_variant	c.3125G>A		protein_coding		MODIFIER
CTG_200_3511438	PST014412	C	T	downstream_gene_variant	c.*2722G>A		protein_coding		MODIFIER
CTG_200_3618751	PST014404	C	T	downstream_gene_variant	c.*3548C>T		protein_coding		MODIFIER
CTG_200_3620249		G	T	intergenic_region	n.3620249G>T				MODIFIER
CTG_200_3690069	PST014423	G	A	synonymous_variant	c.102G>A	p.Ala34Ala	protein_coding	102/1863	LOW
CTG_200_3692003	PST014423	A	G	intron_variant	c.446+74A>G		protein_coding		MODIFIER
CTG_200_3844496	PST014471	T	C	upstream_gene_variant	c.399A>G		protein_coding		MODIFIER
CTG_200_3890428	PST014506	C	T	Non_synonymous_variant	c.626C>T	p.Ala209Val	protein_coding	626/1536	MODERATE
CTG_200_4242657	PST014336	G	A	downstream_gene_variant	c.*3462G>A		protein_coding		MODIFIER
CTG_200_4251275	PST014474	A	C	upstream_gene_variant	c.1919A>C		protein_coding		MODIFIER
CTG_202_160602	PST014575	C	A	downstream_gene_variant	c.*4291C>A		protein_coding		MODIFIER
CTG_211_56266		A	G	intergenic_region	n.56266A>G				MODIFIER
CTG_211_81774	PST014731	G	T	downstream_gene_variant	c.*4096G>T		protein_coding		MODIFIER
CTG_211_126605	PST014687	G	A	downstream_gene_variant	c.*4775C>T		protein_coding		MODIFIER
CTG_211_153583	PST014736	G	C	intron_variant	c.154+1235C>G		protein_coding		MODIFIER
CTG_211_226047		C	A	intergenic_region	n.226047C>A				MODIFIER
CTG_211_272802	PST014768	A	G	synonymous_variant	c.1986T>C	p.Ser662Ser	protein_coding	1986/2301	LOW
CTG_211_273966	PST014768	G	A	synonymous_variant	c.822C>T	p.Pro274Pro	protein_coding	822/2301	LOW
CTG_211_854199		C	T	intergenic_region	n.854199C>T				MODIFIER
CTG_211_997487		G	A	intergenic_region	n.997487G>A				MODIFIER
CTG_211_1013385		G	A	intergenic_region	n.1013385G>A				MODIFIER
CTG_211_1208759	PST014815	C	T	downstream_gene_variant	c.*4287C>T		protein_coding		MODIFIER
CTG_211_1273517	PST014838	C	T	synonymous_variant	c.849C>T	p.Phe283Phe	protein_coding	849/1158	LOW
CTG_211_1375351	PST014850	T	C	Non_synonymous_variant	c.482A>G	p.Lys161Arg	protein_coding	482/864	MODERATE
CTG_211_1380500	PST014850	A	T	upstream_gene_variant	c.4668T>A		protein_coding		MODIFIER
CTG_211_1494350	PST014710	C	T	upstream_gene_variant	c.1883C>T		protein_coding		MODIFIER
CTG_211_1695193	PST014717	G	A	downstream_gene_variant	c.*2495G>A		protein_coding		MODIFIER
CTG_211_1980303	PST014741	A	G	synonymous_variant	c.1557T>C	p.Val519Val	protein_coding	1557/1830	LOW
CTG_211_1980984	PST014741	C	A	synonymous_variant	c.876G>T	p.Leu292Leu	protein_coding	876/1830	LOW
CTG_211_1981622	PST014741	G	T	synonymous_variant	c.238C>A	p.Arg80Arg	protein_coding	238/1830	LOW
CTG_211_1980986	PST014741	G	T	Non_synonymous_variant	c.874C>A	p.Leu292Met	protein_coding	874/1830	MODERATE
CTG_211_1990328	PST014829	T	A	Non_synonymous_variant	c.546T>A	p.His182Gln	protein_coding	546/1866	MODERATE
CTG_211_2024595		G	A	intergenic_region	n.2024595G>A				MODIFIER
CTG_211_2049593	PST014883	T	C	intron_variant	c.169600T>C		protein_coding		MODIFIER
CTG_211_2129539	PST014692	G	A	synonymous_variant	c.174G>A	p.Thr58Thr	protein_coding	174/1287	LOW
CTG_211_2238614		A	G	intergenic_region	n.2238614A>G				MODIFIER
CTG_211_2263133		C	T	intergenic_region	n.2263133C>T				MODIFIER
CTG_211_2565594	PST014744	G	T	downstream_gene_variant	c.*3207C>A		protein_coding		MODIFIER
CTG_211_2622150	PST014594	G	C	synonymous_variant	c.291C>G	p.Leu97Leu	protein_coding	291/1767	LOW
CTG_211_2660537	PST014844	G	A	upstream_gene_variant	c.145C>T		protein_coding		MODIFIER
CTG_211_2743833	PST014738	A	G	upstream_gene_variant	c.48A>G		protein_coding		MODIFIER
CTG_211_2745563	PST014738	T	G	Non_synonymous_variant	c.1683T>G	p.Ser561Arg	protein_coding	1683/2199	MODERATE
CTG_211_2793260	PST014851	C	A	Non_synonymous_variant	c.208G>T	p.Ala70Ser	protein_coding	208/459	MODERATE
CTG_211_2899130	PST014728	G	T	synonymous_variant	c.570G>T	p.Pro190Pro	protein_coding	570/609	LOW
CTG_211_3162803	PST015007	A	C	Non_synonymous_variant	c.392T>G	p.Phe131Cys	protein_coding	392/714	MODERATE
CTG_211_3286535	PST014975	C	A	upstream_gene_variant	c.3786C>A		protein_coding		MODIFIER
CTG_211_3302078	PST014699	A	C	Non_synonymous_variant	c.499T>G	p.Leu167Val	protein_coding	499/1197	MODERATE
CTG_211_3310777	PST014996	A	C	Non_synonymous_variant	c.1185T>G	p.Asp395Glu	protein_coding	1185/2721	MODERATE
CTG_211_3324470	PST014820	G	C	downstream_gene_variant	c.*778C>G		protein_coding		MODIFIER
CTG_211_3340936		A	C	intergenic_region	n.3340936A>C				MODIFIER
CTG_211_3503807	PST014968	T	C	upstream_gene_variant	c.4973T>C		protein_coding		MODIFIER
CTG_211_3598491	PST014607	C	T	synonymous_variant	c.822C>T	p.Ser274Ser	protein_coding	822/1005	LOW
CTG_211_3619614	PST014723	G	A	upstream_gene_variant	c.52C>T		protein_coding		MODIFIER
CTG_211_3628934	PST014798	G	C	upstream_gene_variant	c.1G>C		protein_coding		MODIFIER
CTG_211_3670590	PST014635	T	G	synonymous_variant	c.453T>G	p.Leu151Leu	protein_coding	453/807	LOW
CTG_211_3946083	PST014999	T	C	synonymous_variant	c.579T>C	p.Arg193Arg	protein_coding	579/2460	LOW
CTG_211_3981602	PST014860	A	T	Non_synonymous_variant	c.656A>T	p.Tyr219Phe	protein_coding	656/2463	MODERATE
CTG_211_4021722	PST014721	T	C	downstream_gene_variant	c.*1224T>C		protein_coding		MODIFIER
CTG_211_4099288		C	T	intergenic_region	n.4099288C>T				MODIFIER
CTG_211_4206909		G	T	intergenic_region	n.4206909G>T				MODIFIER
CTG_222_85811	PST015037	C	T	intron_variant	c.7744165C>T		protein_coding		MODIFIER
CTG_222_426589	PST015445	G	T	downstream_gene_variant	c.*1002G>T		protein_coding		MODIFIER
CTG_222_446859	PST015110	G	A	intron_variant	c.387+10C>T		protein_coding		MODIFIER
CTG_222_632434	PST015022	C	T	upstream_gene_variant	c.2424G>A		protein_coding		MODIFIER
CTG_222_669127	PST015428	T	C	Non_synonymous_variant	c.2147T>C	p.Val716Ala	protein_coding	2147/2268	MODERATE
CTG_222_680738	PST015016	G	C	downstream_gene_variant	c.*126G>C		protein_coding		MODIFIER
CTG_222_852420		G	C	intergenic_region	n.852420G>C				MODIFIER
CTG_222_924466	PST015464	A	G	downstream_gene_variant	c.*3452A>G		protein_coding		MODIFIER
CTG_222_925896	PST015464	T	C	downstream_gene_variant	c.*4882T>C		protein_coding		MODIFIER
CTG_222_937131	PST015414	A	G	Non_synonymous_variant	c.169T>C	p.Trp57Arg	protein_coding	169/348	MODERATE
CTG_222_1181436	PST015468	C	A	synonymous_variant	c.606C>A	p.Val202Val	protein_coding	606/1032	LOW
CTG_222_1182124	PST015468	A	T	downstream_gene_variant	c.*262A>T		protein_coding		MODIFIER
CTG_222_1408265	PST015055	G	A	upstream_gene_variant	c.31C>T		protein_coding		MODIFIER
CTG_222_1451795	PST015303	C	T	synonymous_variant	c.786C>T	p.His262His	protein_coding	786/1023	LOW
CTG_222_1642418	PST015053	C	T	downstream_gene_variant	c.*4352C>T		protein_coding		MODIFIER
CTG_222_1755718	PST015118	C	T	Non_synonymous_variant	c.517G>A	p.Val173Ile	protein_coding	517/2787	MODERATE
CTG_222_2151950	PST015087	C	G	upstream_gene_variant	c.4746G>C		protein_coding		MODIFIER
CTG_222_2158671	PST015452	C	A	upstream_gene_variant	c.3520C>A		protein_coding		MODIFIER
CTG_222_2287093	PST015490	A	T	upstream_gene_variant	c.4565T>A		protein_coding		MODIFIER
CTG_222_2379372	PST015119	G	A	upstream_gene_variant	c.3935C>T		protein_coding		MODIFIER
CTG_222_2423208	PST015253	G	A	Non_synonymous_variant	c.436C>T	p.Arg146Trp	protein_coding	436/2619	MODERATE
CTG_222_2687039	PST015388	T	G	upstream_gene_variant	c.3984T>G		protein_coding		MODIFIER
CTG_222_2730084	PST015473	T	A	upstream_gene_variant	c.542A>T		protein_coding		MODIFIER
CTG_222_2770133	PST015184	T	A	synonymous_variant	c.78T>A	p.Ala26Ala	protein_coding	78/1026	LOW
CTG_222_2770205	PST015184	T	C	synonymous_variant	c.150T>C	p.Gly50Gly	protein_coding	150/1026	LOW
CTG_222_3011177	PST015323	C	A	upstream_gene_variant	c.509C>A		protein_coding		MODIFIER
CTG_222_3028476	PST015507	G	A	Non_synonymous_variant	c.595G>A	p.Ala199Thr	protein_coding	595/879	MODERATE
CTG_222_3146487	PST015035	C	T	synonymous_variant	c.294C>T	p.Leu98Leu	protein_coding	294/1893	LOW
CTG_222_3168734	PST015090	C	T	downstream_gene_variant	c.*2617G>A		protein_coding		MODIFIER
CTG_222_3215393	PST015382	T	C	upstream_gene_variant	c.21A>G		protein_coding		MODIFIER
CTG_222_3215457	PST015382	C	T	upstream_gene_variant	c.85G>A		protein_coding		MODIFIER
CTG_222_3388309	PST015084	G	T	upstream_gene_variant	c.1121G>T		protein_coding		MODIFIER
CTG_222_3437879	PST015170	C	T	Non_synonymous_variant	c.338C>T	p.Pro113Leu	protein_coding	338/942	MODERATE
CTG_222_3781423	PST015319	C	T	downstream_gene_variant	c.*3755C>T		protein_coding		MODIFIER
CTG_222_3836211	PST015215	G	A	synonymous_variant	c.360C>T	p.Phe120Phe	protein_coding	360/2640	LOW
CTG_222_3921246	PST015013	G	T	intron_variant	c.1434+751C>A		protein_coding		MODIFIER
CTG_222_4156282	PST015131	G	T	upstream_gene_variant	c.1599C>A		protein_coding		MODIFIER
CTG_222_4308134	PST015307	A	C	intron_variant	c.204+17T>G		protein_coding		MODIFIER
CTG_222_4308764	PST015307	T	A	upstream_gene_variant	c.410A>T		protein_coding		MODIFIER
CTG_234_178188		G	A	intergenic_region	n.178188G>A				MODIFIER
CTG_234_471578		C	T	intergenic_region	n.471578C>T				MODIFIER
CTG_234_570794		A	G	intergenic_region	n.570794A>G				MODIFIER
CTG_234_570987		T	C	intergenic_region	n.570987T>C				MODIFIER
CTG_234_687263	PST015543	G	A	upstream_gene_variant	c.3883C>T		protein_coding		MODIFIER
CTG_234_687972	PST015543	T	G	upstream_gene_variant	c.4592A>C		protein_coding		MODIFIER
CTG_234_985315		A	G	intergenic_region	n.985315A>G				MODIFIER
CTG_234_992611		G	A	intergenic_region	n.992611G>A				MODIFIER
CTG_234_1067865		C	T	intergenic_region	n.1067865C>T				MODIFIER
CTG_234_1110125	PST015604	C	T	upstream_gene_variant	c.1718C>T		protein_coding		MODIFIER
CTG_234_1215811		C	T	intergenic_region	n.1215811C>T				MODIFIER
CTG_234_1244670		G	A	intergenic_region	n.1244670G>A				MODIFIER
CTG_234_1257974		C	T	intergenic_region	n.1257974C>T				MODIFIER
CTG_234_1277127		T	A	intergenic_region	n.1277127T>A				MODIFIER
CTG_234_1288591		T	A	intergenic_region	n.1288591T>A				MODIFIER
CTG_234_1327918	PST015546	G	A	intron_variant	c.1204204C>T		protein_coding		MODIFIER
CTG_234_1337372	PST015546	G	T	intron_variant	c.588+6C>A		protein_coding		LOW
CTG_234_1345220	PST015546	C	A	upstream_gene_variant	c.4519G>T		protein_coding		MODIFIER
CTG_234_1345083	PST015546	T	C	upstream_gene_variant	c.4382A>G		protein_coding		MODIFIER
CTG_234_1409822	PST015592	A	G	intron_variant	c.164162T>C		protein_coding		MODIFIER
CTG_234_1437052	PST015645	C	T	upstream_gene_variant	c.4056C>T		protein_coding		MODIFIER
CTG_234_1449293		A	C	intergenic_region	n.1449293A>C				MODIFIER
CTG_234_1538450		G	A	intergenic_region	n.1538450G>A				MODIFIER
CTG_234_1586530	PST015518	C	T	intron_variant	c.10604200G>A		protein_coding		MODIFIER
CTG_234_1596104	PST015518	C	G	intron_variant	c.81767G>C		protein_coding		MODIFIER
CTG_234_1626335	PST015662	T	A	intron_variant	c.1026282T>A		protein_coding		MODIFIER
CTG_234_1628309	PST015662	G	A	downstream_gene_variant	c.*146G>A		protein_coding		MODIFIER
CTG_234_1628365	PST015662	T	A	downstream_gene_variant	c.*202T>A		protein_coding		MODIFIER
CTG_234_1656605	PST015544	G	A	downstream_gene_variant	c.*4739G>A		protein_coding		MODIFIER
CTG_234_1660461	PST015511	G	C	intron_variant	c.2088+3653C>G		protein_coding		MODIFIER
CTG_234_1730111		C	T	intergenic_region	n.1730111C>T				MODIFIER
CTG_234_1770170		G	A	intergenic_region	n.1770170G>A				MODIFIER
CTG_234_1770681		G	T	intergenic_region	n.1770681G>T				MODIFIER
CTG_234_1781231		C	T	intergenic_region	n.1781231C>T				MODIFIER
CTG_234_1810415	PST015573	A	G	synonymous_variant	c.546A>G	p.Thr182Thr	protein_coding	546/2769	LOW
CTG_234_1820859	PST015573	G	A	intron_variant	c.1464+1164G>A		protein_coding		MODIFIER
CTG_234_1842819	PST015558	T	C	upstream_gene_variant	c.1124A>G		protein_coding		MODIFIER
CTG_234_1846975		A	G	intergenic_region	n.1846975A>G				MODIFIER
CTG_234_1867731		C	A	intergenic_region	n.1867731C>A				MODIFIER
CTG_234_1869516		T	C	intergenic_region	n.1869516T>C				MODIFIER
CTG_234_1875600	PST015516	C	T	downstream_gene_variant	c.*2051G>A		protein_coding		MODIFIER
CTG_234_2355047	PST015595	G	A	upstream_gene_variant	c.13G>A		protein_coding		MODIFIER
CTG_234_2356913	PST015595	G	A	downstream_gene_variant	c.*1248G>A		protein_coding		MODIFIER
CTG_234_2370095		C	T	intergenic_region	n.2370095C>T				MODIFIER
CTG_234_2381280	PST015519	A	G	downstream_gene_variant	c.*3741T>C		protein_coding		MODIFIER
CTG_234_2392817	PST015519	T	C	upstream_gene_variant	c.2710A>G		protein_coding		MODIFIER
CTG_234_2393009	PST015519	C	T	upstream_gene_variant	c.2902G>A		protein_coding		MODIFIER
CTG_234_2425974		C	T	intergenic_region	n.2425974C>T				MODIFIER
CTG_234_2426184		G	T	intergenic_region	n.2426184G>T				MODIFIER
CTG_234_2426253		C	T	intergenic_region	n.2426253C>T				MODIFIER
CTG_234_2560717		C	A	intergenic_region	n.2560717C>A				MODIFIER
CTG_234_2570231	PST015653	G	T	Non_synonymous_variant	c.211G>T	p.Val71Leu	protein_coding	211/1911	MODERATE
CTG_234_2682932		G	T	intergenic_region	n.2682932G>T				MODIFIER
CTG_234_2684283		C	A	intergenic_region	n.2684283C>A				MODIFIER
CTG_234_2686648	PST015605	G	A	downstream_gene_variant	c.*4337C>T		protein_coding		MODIFIER
CTG_234_2687717	PST015605	T	C	downstream_gene_variant	c.*3268A>G		protein_coding		MODIFIER
CTG_234_2767398		G	A	intergenic_region	n.2767398G>A				MODIFIER
CTG_234_2787742		C	A	intergenic_region	n.2787742C>A				MODIFIER
CTG_234_2788001		C	T	intergenic_region	n.2788001C>T				MODIFIER
[truncated: 6,246 more rows]

## Sheet: Table S7
Supplementary Data Table S7 Genetic diversity for 28 populations of P. macroptera.
			All SNPs						All outlier SNPs
Lineage	Pop	N	NP	PL	HO	HE	AR	N	NP	PL	HO	HE	AR
NWY Lineage	XKMC	4	0	30.4753	0.11816	0.10278	1.27848	4	0	25.1534	0.08972	0.09243	1.23189
	BML	5	0	32.4839	0.08967	0.0998	1.27015	5	0	35.9519	0.0725	0.12403	1.31277
	XLS	5	0	42.218	0.14121	0.12784	1.33727	5	0	40.9774	0.12673	0.13061	1.33191
	LPX	4	0	27.8059	0.10497	0.0904	1.2542	4	0	25.5248	0.09635	0.09342	1.23805
	JGS	4	0	19.6848	0.0756	0.06401	1.18126	4	0	15.9878	0.05855	0.06051	1.15196
	WFC	8	0	52.6368	0.14328	0.13778	1.34948	8	0	49.4057	0.1303	0.14591	1.34814
	XQT	6	0	28.6113	0.0908	0.07827	1.20939	6	0	26.2615	0.07661	0.08137	1.2024
	XMT	6	0	34.3877	0.11953	0.10421	1.26567	6	0	28.605	0.09117	0.09389	1.22838
	Mean	5.25	0	33.538	0.110403	0.100636	1.26824	5.25	0	30.9834	0.0927412	0.102771	1.25569
WS Lineage	HLG	8	0	55.2478	0.12787	0.12247	1.33109	8	0	53.4936	0.14383	0.15438	1.37275
	YBS	5	0	27.3089	0.0855	0.0785	1.21627	5	0	30.1115	0.09178	0.10014	1.25269
	SRX	5	0	36.0225	0.11909	0.10746	1.2877	5	0	38.5938	0.12254	0.1312	1.32193
	BBD	4	0	25.5085	0.08315	0.08001	1.23367	4	0	28.9662	0.08188	0.10377	1.27067
	DCG	8	2	55.9788	0.13261	0.12793	1.34243	8	0	46.2054	0.1123	0.1205	1.30087
	HZG	8	0	60.3855	0.13119	0.12775	1.35182	8	0	52.1221	0.12398	0.14042	1.34958
	EMS	8	1	60.5721	0.13467	0.13198	1.35852	8	1	51.5625	0.11865	0.13704	1.34077
	NYX	5	0	41.5188	0.12413	0.12162	1.32827	5	0	44.8825	0.1138	0.15646	1.3807
	DFX	5	0	43.8716	0.12481	0.11923	1.33591	5	0	46.7868	0.12657	0.15831	1.39055
	Mean	6.22222	0.333333	45.1572	0.118113	0.112994	1.30952	6.22222	0.111111	43.636	0.115037	0.13358	1.33117
QDT Lineage	TS	4	0	25.4743	0.08468	0.07956	1.22985	4	0	18.9873	0.06013	0.06463	1.17315
	HBY	5	0	36.717	0.1131	0.10052	1.28291	5	0	28.6872	0.08582	0.08202	1.22129
	DBC	6	0	31.6302	0.07969	0.08024	1.2223	6	0	21.6797	0.05677	0.06631	1.16907
	PHL	7	0	41.8124	0.10135	0.09452	1.26676	7	0	31.533	0.07976	0.0807	1.21181
	NGS	5	0	31.3168	0.09978	0.08546	1.2443	5	0	23.1198	0.07758	0.06984	1.18746
	TZY	6	0	44.1689	0.12074	0.10934	1.30371	6	0	29.7921	0.08324	0.0801	1.21304
	SND	4	0	35.7648	0.124	0.1076	1.31556	4	0	27.8071	0.09376	0.08835	1.24887
	TLG	7	0	51.4793	0.13593	0.12594	1.33977	7	0	36.2287	0.09643	0.09459	1.24563
	SNJ	7	0	50.3807	0.11236	0.11932	1.32991	7	0	38.2642	0.07377	0.09738	1.25973
	JLS	4	0	19.5839	0.08696	0.0696	1.18316	4	0	29.2064	0.13479	0.11433	1.28241
	TMS	7	3	39.566	0.12566	0.12448	1.30456	7	1	44.6761	0.15048	0.16332	1.38084
	Mean	5.63636	0.272727	37.0813	0.107659	0.0996891	1.2748	5.63636	0.0909091	29.9983	0.09023	0.0910518	1.23575
N: number of individuals; NP: number of private alleles; PL: Percentage of polymorphic loci; HO: mean observed heterozygosity; HE: mean expected heterozygosity; AR: allelic richness

## Sheet: Table S8
Supplementary Data Table S8 The unbiased estimation of nucleotide diversity (π) for NWY, WS and QDT lineage of P. macroptera, respectively.
All SNPs												All outlier SNPs
NWY Lineage				WS Lineage				QDT Lineage				NWY Lineage				WS Lineage				QDT Lineage
chromosome	window position 1	window position 2	average	chromosome	window position 1	window position 2	average	chromosome	window position 1	window position 2	average	chromosome	window position 1	window position 2	average	chromosome	window position 1	window position 2	average	chromosome	window position 1	window position 2	average
CTG_1	120001	130000	0	CTG_1	120001	130000	0	CTG_1	120001	130000	0.428571	CTG_1	770001	780000	0	CTG_1	770001	780000	0	CTG_1	770001	780000	0
CTG_1	120001	130000	0.125	CTG_1	120001	130000	0	CTG_1	120001	130000	0.362637	CTG_1	770001	780000	0	CTG_1	770001	780000	0	CTG_1	770001	780000	0.535714
CTG_1	120001	130000	0	CTG_1	120001	130000	0	CTG_1	120001	130000	0.263736	CTG_1	770001	780000	0	CTG_1	770001	780000	0	CTG_1	770001	780000	0.263736
CTG_1	120001	130000	0	CTG_1	120001	130000	0	CTG_1	120001	130000	0.25	CTG_1	770001	780000	0	CTG_1	770001	780000	0	CTG_1	770001	780000	0
CTG_1	120001	130000	0	CTG_1	120001	130000	0	CTG_1	120001	130000	0	CTG_1	770001	780000	0	CTG_1	770001	780000	0	CTG_1	770001	780000	0.355556
CTG_1	120001	130000	0	CTG_1	120001	130000	0	CTG_1	120001	130000	0	CTG_1	770001	780000	0	CTG_1	770001	780000	0	CTG_1	770001	780000	0.2
CTG_1	120001	130000	0	CTG_1	120001	130000	0	CTG_1	120001	130000	0.355556	CTG_1	770001	780000	0	CTG_1	770001	780000	0	CTG_1	770001	780000	0
CTG_1	120001	130000	0	CTG_1	120001	130000	0	CTG_1	120001	130000	0.533333	CTG_1	770001	780000	0	CTG_1	770001	780000	0	CTG_1	770001	780000	0
CTG_1	200001	210000	0.409091	CTG_1	200001	210000	0.458333	CTG_1	120001	130000	0	CTG_1	780001	790000	0	CTG_1	780001	790000	0	CTG_1	770001	780000	0
CTG_1	200001	210000	0.333333	CTG_1	200001	210000	0.2	CTG_1	120001	130000	0	CTG_1	780001	790000	0	CTG_1	780001	790000	0	CTG_1	780001	790000	0
CTG_1	200001	210000	0.25	CTG_1	200001	210000	0.533333	CTG_1	200001	210000	0	CTG_1	780001	790000	0	CTG_1	780001	790000	0	CTG_1	780001	790000	0.142857
CTG_1	200001	210000	0.25	CTG_1	200001	210000	0.233333	CTG_1	200001	210000	0	CTG_1	780001	790000	0	CTG_1	780001	790000	0	CTG_1	780001	790000	0
CTG_1	200001	210000	0.535714	CTG_1	200001	210000	0.125	CTG_1	200001	210000	0	CTG_1	780001	790000	0	CTG_1	780001	790000	0	CTG_1	780001	790000	0.355556
CTG_1	200001	210000	0.4	CTG_1	200001	210000	0.233333	CTG_1	200001	210000	0	CTG_1	780001	790000	0	CTG_1	780001	790000	0	CTG_1	780001	790000	0.484848
CTG_1	710001	720000	0	CTG_1	200001	210000	0	CTG_1	200001	210000	0	CTG_1	920001	930000	0.535948	CTG_1	780001	790000	0	CTG_1	780001	790000	0.571429
CTG_1	710001	720000	0	CTG_1	710001	720000	0.43956	CTG_1	200001	210000	0	CTG_1	920001	930000	0.535714	CTG_1	780001	790000	0	CTG_1	780001	790000	0
CTG_1	710001	720000	0	CTG_1	710001	720000	0.263736	CTG_1	200001	210000	0	CTG_1	920001	930000	0.547945	CTG_1	780001	790000	0	CTG_1	780001	790000	0.355556
CTG_1	710001	720000	0.466667	CTG_1	710001	720000	0.362637	CTG_1	200001	210000	0	CTG_1	920001	930000	0.540541	CTG_1	920001	930000	0.559322	CTG_1	780001	790000	0
CTG_1	710001	720000	0.25	CTG_1	710001	720000	0.233333	CTG_1	200001	210000	0	CTG_1	920001	930000	0.482143	CTG_1	920001	930000	0	CTG_1	920001	930000	0
CTG_1	710001	720000	0.25	CTG_1	710001	720000	0.25	CTG_1	200001	210000	0	CTG_1	920001	930000	0	CTG_1	920001	930000	0	CTG_1	920001	930000	0
CTG_1	710001	720000	0.233333	CTG_1	710001	720000	0.25	CTG_1	710001	720000	0	CTG_1	920001	930000	0.175141	CTG_1	920001	930000	0.466667	CTG_1	920001	930000	0
CTG_1	720001	730000	0	CTG_1	710001	720000	0	CTG_1	710001	720000	0	CTG_1	920001	930000	0.542373	CTG_1	920001	930000	0	CTG_1	920001	930000	0.0544554
CTG_1	720001	730000	0.333333	CTG_1	710001	720000	0	CTG_1	710001	720000	0	CTG_1	930001	940000	0.2	CTG_1	920001	930000	0.129909	CTG_1	920001	930000	0
CTG_1	720001	730000	0	CTG_1	710001	720000	0	CTG_1	710001	720000	0	CTG_1	930001	940000	0.533333	CTG_1	920001	930000	0	CTG_1	920001	930000	0
CTG_1	720001	730000	0	CTG_1	720001	730000	0.166667	CTG_1	710001	720000	0	CTG_1	930001	940000	0.555556	CTG_1	920001	930000	0	CTG_1	920001	930000	0
CTG_1	720001	730000	0	CTG_1	720001	730000	0	CTG_1	710001	720000	0	CTG_1	930001	940000	0.25	CTG_1	920001	930000	0.534884	CTG_1	920001	930000	0.263736
CTG_1	760001	770000	0	CTG_1	720001	730000	0.233333	CTG_1	710001	720000	0	CTG_1	930001	940000	0.535714	CTG_1	930001	940000	0	CTG_1	920001	930000	0
CTG_1	760001	770000	0	CTG_1	720001	730000	0	CTG_1	710001	720000	0	CTG_1	930001	940000	0.533333	CTG_1	930001	940000	0	CTG_1	920001	930000	0
CTG_1	760001	770000	0	CTG_1	720001	730000	0.466667	CTG_1	710001	720000	0	CTG_1	1020001	1030000	0.545455	CTG_1	930001	940000	0	CTG_1	920001	930000	0
CTG_1	760001	770000	0	CTG_1	720001	730000	0	CTG_1	710001	720000	0	CTG_1	1020001	1030000	0.533333	CTG_1	930001	940000	0.125	CTG_1	930001	940000	0
CTG_1	760001	770000	0	CTG_1	720001	730000	0	CTG_1	710001	720000	0	CTG_1	1020001	1030000	0	CTG_1	930001	940000	0	CTG_1	930001	940000	0
CTG_1	760001	770000	0.27907	CTG_1	720001	730000	0	CTG_1	720001	730000	0.43956	CTG_1	1020001	1030000	0.533333	CTG_1	930001	940000	0	CTG_1	930001	940000	0
CTG_1	760001	770000	0.025	CTG_1	720001	730000	0.2	CTG_1	720001	730000	0	CTG_1	1020001	1030000	0.466667	CTG_1	930001	940000	0.535714	CTG_1	930001	940000	0
CTG_1	760001	770000	0	CTG_1	760001	770000	0.187905	CTG_1	720001	730000	0	CTG_1	1020001	1030000	0	CTG_1	930001	940000	0.466667	CTG_1	930001	940000	0
CTG_1	770001	780000	0.222222	CTG_1	760001	770000	0	CTG_1	720001	730000	0.530303	CTG_1	1020001	1030000	0	CTG_1	1020001	1030000	0	CTG_1	930001	940000	0
CTG_1	770001	780000	0.0225564	CTG_1	760001	770000	0.0847107	CTG_1	720001	730000	0.428571	CTG_1	1030001	1040000	0.545455	CTG_1	1020001	1030000	0	CTG_1	930001	940000	0
CTG_1	770001	780000	0.038059	CTG_1	760001	770000	0.129098	CTG_1	720001	730000	0	CTG_1	1030001	1040000	0.533333	CTG_1	1020001	1030000	0	CTG_1	930001	940000	0
CTG_1	770001	780000	0	CTG_1	760001	770000	0	CTG_1	720001	730000	0	CTG_1	1030001	1040000	0.571429	CTG_1	1020001	1030000	0	CTG_1	930001	940000	0
CTG_1	770001	780000	0.0386598	CTG_1	760001	770000	0.04	CTG_1	720001	730000	0.2	CTG_1	1030001	1040000	0	CTG_1	1020001	1030000	0	CTG_1	1020001	1030000	0
CTG_1	770001	780000	0.0486486	CTG_1	760001	770000	0.185185	CTG_1	720001	730000	0.362637	CTG_1	1030001	1040000	0.166667	CTG_1	1020001	1030000	0	CTG_1	1020001	1030000	0
CTG_1	770001	780000	0.026738	CTG_1	760001	770000	0	CTG_1	720001	730000	0.166667	CTG_1	1050001	1060000	0.166667	CTG_1	1020001	1030000	0.466667	CTG_1	1020001	1030000	0.30303
CTG_1	770001	780000	0	CTG_1	760001	770000	0.21466	CTG_1	720001	730000	0	CTG_1	1050001	1060000	0	CTG_1	1030001	1040000	0.571429	CTG_1	1020001	1030000	0.2
CTG_1	780001	790000	0	CTG_1	770001	780000	0	CTG_1	760001	770000	0.377246	CTG_1	1050001	1060000	0.571429	CTG_1	1030001	1040000	0	CTG_1	1020001	1030000	0
CTG_1	780001	790000	0	CTG_1	770001	780000	0.0806075	CTG_1	760001	770000	0.294521	CTG_1	1050001	1060000	0.535714	CTG_1	1030001	1040000	0	CTG_1	1020001	1030000	0
CTG_1	780001	790000	0	CTG_1	770001	780000	0.208908	CTG_1	760001	770000	0.166667	CTG_1	1050001	1060000	0.533333	CTG_1	1030001	1040000	0.428571	CTG_1	1020001	1030000	0.263736
CTG_1	780001	790000	0	CTG_1	770001	780000	0.0615385	CTG_1	760001	770000	0.342466	CTG_1	1390001	1400000	0	CTG_1	1030001	1040000	0	CTG_1	1020001	1030000	0
CTG_1	780001	790000	0	CTG_1	770001	780000	0.183288	CTG_1	760001	770000	0.0552147	CTG_1	1390001	1400000	0	CTG_1	1030001	1040000	0.166667	CTG_1	1020001	1030000	0
CTG_1	780001	790000	0	CTG_1	770001	780000	0.242424	CTG_1	760001	770000	0.107143	CTG_1	1390001	1400000	0	CTG_1	1030001	1040000	0	CTG_1	1020001	1030000	0
CTG_1	800001	810000	0	CTG_1	770001	780000	0	CTG_1	760001	770000	0.03125	CTG_1	1390001	1400000	0	CTG_1	1030001	1040000	0	CTG_1	1030001	1040000	0
CTG_1	800001	810000	0	CTG_1	770001	780000	0	CTG_1	760001	770000	0.0479452	CTG_1	1390001	1400000	0	CTG_1	1050001	1060000	0	CTG_1	1030001	1040000	0
CTG_1	800001	810000	0	CTG_1	770001	780000	0.0431267	CTG_1	760001	770000	0.152866	CTG_1	1390001	1400000	0	CTG_1	1050001	1060000	0	CTG_1	1030001	1040000	0.263736
CTG_1	800001	810000	0	CTG_1	780001	790000	0	CTG_1	760001	770000	0.307895	CTG_1	1390001	1400000	0	CTG_1	1050001	1060000	0.142857	CTG_1	1030001	1040000	0
CTG_1	800001	810000	0	CTG_1	780001	790000	0	CTG_1	760001	770000	0	CTG_1	1390001	1400000	0	CTG_1	1050001	1060000	0.533333	CTG_1	1030001	1040000	0
CTG_1	800001	810000	0	CTG_1	780001	790000	0	CTG_1	770001	780000	0.115183	CTG_1	1430001	1440000	0	CTG_1	1050001	1060000	0	CTG_1	1030001	1040000	0
CTG_1	800001	810000	0.25	CTG_1	780001	790000	0	CTG_1	770001	780000	0.27381	CTG_1	1430001	1440000	0	CTG_1	1050001	1060000	0	CTG_1	1030001	1040000	0
CTG_1	800001	810000	0	CTG_1	780001	790000	0	CTG_1	770001	780000	0.385103	CTG_1	1430001	1440000	0	CTG_1	1050001	1060000	0	CTG_1	1030001	1040000	0
CTG_1	830001	840000	0	CTG_1	780001	790000	0	CTG_1	770001	780000	0.305284	CTG_1	1430001	1440000	0	CTG_1	1050001	1060000	0.466667	CTG_1	1030001	1040000	0
CTG_1	830001	840000	0	CTG_1	780001	790000	0	CTG_1	770001	780000	0	CTG_1	1430001	1440000	0	CTG_1	1050001	1060000	0.333333	CTG_1	1030001	1040000	0
CTG_1	830001	840000	0	CTG_1	780001	790000	0	CTG_1	770001	780000	0	CTG_1	1430001	1440000	0	CTG_1	1390001	1400000	0	CTG_1	1030001	1040000	0
CTG_1	830001	840000	0	CTG_1	780001	790000	0	CTG_1	770001	780000	0.146893	CTG_1	1430001	1440000	0	CTG_1	1390001	1400000	0	CTG_1	1050001	1060000	0
CTG_1	830001	840000	0	CTG_1	800001	810000	0	CTG_1	770001	780000	0.05	CTG_1	1430001	1440000	0	CTG_1	1390001	1400000	0	CTG_1	1050001	1060000	0
CTG_1	830001	840000	0	CTG_1	800001	810000	0	CTG_1	770001	780000	0.0740741	CTG_1	1630001	1640000	0	CTG_1	1390001	1400000	0	CTG_1	1050001	1060000	0
CTG_1	830001	840000	0	CTG_1	800001	810000	0.263736	CTG_1	770001	780000	0.300366	CTG_1	1630001	1640000	0	CTG_1	1390001	1400000	0	CTG_1	1050001	1060000	0
CTG_1	830001	840000	0	CTG_1	800001	810000	0.263736	CTG_1	770001	780000	0.0595238	CTG_1	1630001	1640000	0	CTG_1	1390001	1400000	0	CTG_1	1050001	1060000	0
CTG_1	920001	930000	0.540541	CTG_1	800001	810000	0	CTG_1	780001	790000	0	CTG_1	1630001	1640000	0	CTG_1	1390001	1400000	0	CTG_1	1050001	1060000	0
CTG_1	920001	930000	0.535714	CTG_1	800001	810000	0	CTG_1	780001	790000	0	CTG_1	1630001	1640000	0	CTG_1	1390001	1400000	0	CTG_1	1050001	1060000	0.263736
CTG_1	920001	930000	0.535948	CTG_1	800001	810000	0	CTG_1	780001	790000	0	CTG_1	1630001	1640000	0	CTG_1	1390001	1400000	0	CTG_1	1050001	1060000	0
CTG_1	920001	930000	0.547945	CTG_1	800001	810000	0.25	CTG_1	780001	790000	0.571429	CTG_1	1630001	1640000	0	CTG_1	1430001	1440000	0	CTG_1	1050001	1060000	0
CTG_1	920001	930000	0.175141	CTG_1	830001	840000	0	CTG_1	780001	790000	0.142857	CTG_1	1630001	1640000	0	CTG_1	1430001	1440000	0	CTG_1	1050001	1060000	0
CTG_1	920001	930000	0.482143	CTG_1	830001	840000	0.263736	CTG_1	780001	790000	0	CTG_1	1980001	1990000	0.538462	CTG_1	1430001	1440000	0	CTG_1	1050001	1060000	0
CTG_1	920001	930000	0	CTG_1	830001	840000	0.458333	CTG_1	780001	790000	0.355556	CTG_1	1980001	1990000	0.533333	CTG_1	1430001	1440000	0	CTG_1	1390001	1400000	0
CTG_1	920001	930000	0.542373	CTG_1	830001	840000	0.25	CTG_1	780001	790000	0.484848	CTG_1	1980001	1990000	0.333333	CTG_1	1430001	1440000	0	CTG_1	1390001	1400000	0
CTG_1	930001	940000	0.2	CTG_1	830001	840000	0.25	CTG_1	780001	790000	0.355556	CTG_1	1980001	1990000	0.466667	CTG_1	1430001	1440000	0	CTG_1	1390001	1400000	0
CTG_1	930001	940000	0.533333	CTG_1	830001	840000	0.538462	CTG_1	800001	810000	0	CTG_1	1980001	1990000	0.533333	CTG_1	1430001	1440000	0	CTG_1	1390001	1400000	0
CTG_1	930001	940000	0.555556	CTG_1	920001	930000	0	CTG_1	800001	810000	0.530303	CTG_1	1980001	1990000	0.484848	CTG_1	1630001	1640000	0	CTG_1	1390001	1400000	0
CTG_1	930001	940000	0.25	CTG_1	920001	930000	0.534884	CTG_1	800001	810000	0.535714	CTG_1	2430001	2440000	0	CTG_1	1630001	1640000	0	CTG_1	1390001	1400000	0
CTG_1	930001	940000	0.535714	CTG_1	920001	930000	0	CTG_1	800001	810000	0.30303	CTG_1	2430001	2440000	0	CTG_1	1630001	1640000	0	CTG_1	1390001	1400000	0.484848
CTG_1	930001	940000	0.533333	CTG_1	920001	930000	0	CTG_1	800001	810000	0	CTG_1	2430001	2440000	0	CTG_1	1630001	1640000	0	CTG_1	1390001	1400000	0
CTG_1	950001	960000	0.362637	CTG_1	920001	930000	0.559322	CTG_1	800001	810000	0	CTG_1	2430001	2440000	0.428571	CTG_1	1630001	1640000	0.233333	CTG_1	1430001	1440000	0
CTG_1	950001	960000	0	CTG_1	920001	930000	0	CTG_1	800001	810000	0	CTG_1	2430001	2440000	0	CTG_1	1630001	1640000	0.533333	CTG_1	1430001	1440000	0.527473
CTG_1	950001	960000	0	CTG_1	920001	930000	0.466667	CTG_1	800001	810000	0.362637	CTG_1	2430001	2440000	0	CTG_1	1630001	1640000	0	CTG_1	1430001	1440000	0
CTG_1	950001	960000	0	CTG_1	920001	930000	0	CTG_1	800001	810000	0	CTG_1	2430001	2440000	0	CTG_1	1630001	1640000	0	CTG_1	1430001	1440000	0
CTG_1	950001	960000	0.533333	CTG_1	920001	930000	0.129909	CTG_1	800001	810000	0	CTG_1	2430001	2440000	0	CTG_1	1630001	1640000	0	CTG_1	1430001	1440000	0.2
CTG_1	950001	960000	0.2	CTG_1	930001	940000	0	CTG_1	830001	840000	0.535714	CTG_1	2540001	2550000	0	CTG_1	1980001	1990000	0	CTG_1	1430001	1440000	0
CTG_1	950001	960000	0.355556	CTG_1	930001	940000	0	CTG_1	830001	840000	0.362637	CTG_1	2540001	2550000	0	CTG_1	1980001	1990000	0.2	CTG_1	1430001	1440000	0
CTG_1	990001	1000000	0.555556	CTG_1	930001	940000	0.466667	CTG_1	830001	840000	0.571429	CTG_1	2540001	2550000	0	CTG_1	1980001	1990000	0	CTG_1	1430001	1440000	0
CTG_1	990001	1000000	0.535714	CTG_1	930001	940000	0	CTG_1	830001	840000	0.571429	CTG_1	2540001	2550000	0	CTG_1	1980001	1990000	0	CTG_1	1430001	1440000	0
CTG_1	990001	1000000	0.533333	CTG_1	930001	940000	0.125	CTG_1	830001	840000	0.428571	CTG_1	2540001	2550000	0	CTG_1	1980001	1990000	0	CTG_1	1430001	1440000	0
CTG_1	990001	1000000	0.530303	CTG_1	930001	940000	0	CTG_1	830001	840000	0.530303	CTG_1	2540001	2550000	0	CTG_1	1980001	1990000	0	CTG_1	1430001	1440000	0
CTG_1	1020001	1030000	0	CTG_1	930001	940000	0	CTG_1	830001	840000	0.43956	CTG_1	2540001	2550000	0	CTG_1	1980001	1990000	0.555556	CTG_1	1630001	1640000	0
CTG_1	1020001	1030000	0	CTG_1	930001	940000	0.535714	CTG_1	830001	840000	0.428571	CTG_1	2540001	2550000	0	CTG_1	2430001	2440000	0.2	CTG_1	1630001	1640000	0
CTG_1	1020001	1030000	0	CTG_1	950001	960000	0.458333	CTG_1	830001	840000	0.409091	CTG_1	2630001	2640000	0.166667	CTG_1	2430001	2440000	0	CTG_1	1630001	1640000	0
CTG_1	1020001	1030000	0.466667	CTG_1	950001	960000	0.571429	CTG_1	830001	840000	0.43956	CTG_1	2630001	2640000	0	CTG_1	2430001	2440000	0.5	CTG_1	1630001	1640000	0
CTG_1	1020001	1030000	0.533333	CTG_1	950001	960000	0.263736	CTG_1	920001	930000	0	CTG_1	2630001	2640000	0.428571	CTG_1	2430001	2440000	0.125	CTG_1	1630001	1640000	0.142857
CTG_1	1020001	1030000	0.545455	CTG_1	950001	960000	0	CTG_1	920001	930000	0	CTG_1	2630001	2640000	0.2	CTG_1	2430001	2440000	0	CTG_1	1630001	1640000	0
CTG_1	1020001	1030000	0.533333	CTG_1	950001	960000	0	CTG_1	920001	930000	0.263736	CTG_1	2630001	2640000	0.25	CTG_1	2430001	2440000	0.166667	CTG_1	1630001	1640000	0
CTG_1	1030001	1040000	0	CTG_1	950001	960000	0.233333	CTG_1	920001	930000	0	CTG_1	2630001	2640000	0.4	CTG_1	2430001	2440000	0	CTG_1	1630001	1640000	0
CTG_1	1030001	1040000	0	CTG_1	990001	1000000	0.6	CTG_1	920001	930000	0	CTG_1	2630001	2640000	0.466667	CTG_1	2430001	2440000	0	CTG_1	1630001	1640000	0
CTG_1	1030001	1040000	0.266667	CTG_1	990001	1000000	0.428571	CTG_1	920001	930000	0.0544554	CTG_1	2750001	2760000	0	CTG_1	2540001	2550000	0	CTG_1	1630001	1640000	0
CTG_1	1030001	1040000	0.355556	CTG_1	990001	1000000	0	CTG_1	920001	930000	0	CTG_1	2750001	2760000	0.2	CTG_1	2540001	2550000	0	CTG_1	1630001	1640000	0
CTG_1	1030001	1040000	0.285714	CTG_1	990001	1000000	0	CTG_1	920001	930000	0	CTG_1	2750001	2760000	0.25	CTG_1	2540001	2550000	0	CTG_1	1980001	1990000	0
CTG_1	1030001	1040000	0.422535	CTG_1	990001	1000000	0.25	CTG_1	920001	930000	0	CTG_1	2750001	2760000	0.263736	CTG_1	2540001	2550000	0	CTG_1	1980001	1990000	0
CTG_1	1030001	1040000	0.31769	CTG_1	990001	1000000	0	CTG_1	920001	930000	0	CTG_1	2750001	2760000	0.466667	CTG_1	2540001	2550000	0	CTG_1	1980001	1990000	0
CTG_1	1030001	1040000	0.175141	CTG_1	990001	1000000	0.142857	CTG_1	920001	930000	0	CTG_1	3300001	3310000	0.545455	CTG_1	2540001	2550000	0	CTG_1	1980001	1990000	0
CTG_1	1050001	1060000	0.166667	CTG_1	990001	1000000	0	CTG_1	930001	940000	0	CTG_1	3300001	3310000	0	CTG_1	2540001	2550000	0	CTG_1	1980001	1990000	0
CTG_1	1050001	1060000	0	CTG_1	990001	1000000	0	CTG_1	930001	940000	0	CTG_1	3300001	3310000	0.533333	CTG_1	2630001	2640000	0	CTG_1	1980001	1990000	0
CTG_1	1050001	1060000	0.571429	CTG_1	1020001	1030000	0	CTG_1	930001	940000	0	CTG_1	3300001	3310000	0.263736	CTG_1	2630001	2640000	0.325	CTG_1	1980001	1990000	0
CTG_1	1050001	1060000	0.535714	CTG_1	1020001	1030000	0	CTG_1	930001	940000	0	CTG_1	3300001	3310000	0.428571	CTG_1	2630001	2640000	0	CTG_1	1980001	1990000	0
CTG_1	1050001	1060000	0.533333	CTG_1	1020001	1030000	0	CTG_1	930001	940000	0	CTG_1	3300001	3310000	0.535714	CTG_1	2630001	2640000	0.43956	CTG_1	1980001	1990000	0
CTG_1	1110001	1120000	0.355556	CTG_1	1020001	1030000	0	CTG_1	930001	940000	0	CTG_1	3300001	3310000	0	CTG_1	2630001	2640000	0	CTG_1	1980001	1990000	0
CTG_1	1110001	1120000	0.428571	CTG_1	1020001	1030000	0	CTG_1	930001	940000	0	CTG_1	3340001	3350000	0	CTG_1	2630001	2640000	0.355556	CTG_1	2430001	2440000	0.25
CTG_1	1110001	1120000	0.535714	CTG_1	1020001	1030000	0	CTG_1	930001	940000	0	CTG_1	3340001	3350000	0	CTG_1	2750001	2760000	0.355556	CTG_1	2430001	2440000	0
CTG_1	1110001	1120000	0.525	CTG_1	1020001	1030000	0.466667	CTG_1	930001	940000	0	CTG_1	3340001	3350000	0	CTG_1	2750001	2760000	0	CTG_1	2430001	2440000	0.533333
CTG_1	1110001	1120000	0.530303	CTG_1	1030001	1040000	0.122517	CTG_1	950001	960000	0	CTG_1	3340001	3350000	0	CTG_1	2750001	2760000	0.43956	CTG_1	2430001	2440000	0.30303
CTG_1	1110001	1120000	0.6	CTG_1	1030001	1040000	0.123867	CTG_1	950001	960000	0	CTG_1	3340001	3350000	0	CTG_1	2750001	2760000	0	CTG_1	2430001	2440000	0
CTG_1	1130001	1140000	0	CTG_1	1030001	1040000	0.126354	CTG_1	950001	960000	0	CTG_1	3340001	3350000	0	CTG_1	2750001	2760000	0.362637	CTG_1	2430001	2440000	0.2
CTG_1	1130001	1140000	0	CTG_1	1030001	1040000	0.0490196	CTG_1	950001	960000	0	CTG_1	3340001	3350000	0	CTG_1	2750001	2760000	0	CTG_1	2430001	2440000	0.142857
CTG_1	1130001	1140000	0.0625	CTG_1	1030001	1040000	0.164384	CTG_1	950001	960000	0	CTG_1	3340001	3350000	0	CTG_1	2750001	2760000	0	CTG_1	2430001	2440000	0
CTG_1	1130001	1140000	0.0833333	CTG_1	1030001	1040000	0	CTG_1	950001	960000	0	CTG_1	3480001	3490000	0.484848	CTG_1	2750001	2760000	0	CTG_1	2430001	2440000	0.142857
CTG_1	1130001	1140000	0	CTG_1	1030001	1040000	0.219178	CTG_1	950001	960000	0	CTG_1	3480001	3490000	0.43956	CTG_1	2750001	2760000	0.25	CTG_1	2540001	2550000	0.166667
CTG_1	1130001	1140000	0	CTG_1	1030001	1040000	0.116279	CTG_1	950001	960000	0	CTG_1	3480001	3490000	0.25	CTG_1	3300001	3310000	0.2	CTG_1	2540001	2550000	0
CTG_1	1130001	1140000	0.25	CTG_1	1030001	1040000	0.279661	CTG_1	950001	960000	0	CTG_1	3480001	3490000	0.533333	CTG_1	3300001	3310000	0	CTG_1	2540001	2550000	0
CTG_1	1130001	1140000	0	CTG_1	1050001	1060000	0.333333	CTG_1	950001	960000	0	CTG_1	3480001	3490000	0.535714	CTG_1	3300001	3310000	0.355556	CTG_1	2540001	2550000	0
CTG_1	1180001	1190000	0	CTG_1	1050001	1060000	0.533333	CTG_1	950001	960000	0	CTG_1	3480001	3490000	0.535714	CTG_1	3300001	3310000	0.535714	CTG_1	2540001	2550000	0
CTG_1	1180001	1190000	0.325	CTG_1	1050001	1060000	0	CTG_1	990001	1000000	0	CTG_1	3580001	3590000	0.484848	CTG_1	3300001	3310000	0	CTG_1	2540001	2550000	0
CTG_1	1180001	1190000	0	CTG_1	1050001	1060000	0	CTG_1	990001	1000000	0	CTG_1	3580001	3590000	0.333333	CTG_1	3300001	3310000	0	CTG_1	2540001	2550000	0
CTG_1	1180001	1190000	0	CTG_1	1050001	1060000	0.466667	CTG_1	990001	1000000	0	CTG_1	3580001	3590000	0.428571	CTG_1	3300001	3310000	0	CTG_1	2540001	2550000	0.30303
CTG_1	1180001	1190000	0.2	CTG_1	1050001	1060000	0	CTG_1	990001	1000000	0	CTG_1	3580001	3590000	0.533333	CTG_1	3300001	3310000	0	CTG_1	2540001	2550000	0.535714
CTG_1	1180001	1190000	0	CTG_1	1050001	1060000	0.142857	CTG_1	990001	1000000	0	CTG_1	3580001	3590000	0.533333	CTG_1	3340001	3350000	0.533333	CTG_1	2540001	2550000	0
CTG_1	1280001	1290000	0	CTG_1	1050001	1060000	0	CTG_1	990001	1000000	0	CTG_1	3580001	3590000	0.4	CTG_1	3340001	3350000	0	CTG_1	2630001	2640000	0
CTG_1	1280001	1290000	0.125	CTG_1	1050001	1060000	0	CTG_1	990001	1000000	0	CTG_1	4980001	4990000	0	CTG_1	3340001	3350000	0	CTG_1	2630001	2640000	0.362637
CTG_1	1280001	1290000	0	CTG_1	1110001	1120000	0.125	CTG_1	990001	1000000	0	CTG_1	4980001	4990000	0	CTG_1	3340001	3350000	0	CTG_1	2630001	2640000	0.166667
CTG_1	1280001	1290000	0	CTG_1	1110001	1120000	0	CTG_1	990001	1000000	0	CTG_1	4980001	4990000	0	CTG_1	3340001	3350000	0.428571	CTG_1	2630001	2640000	0
CTG_1	1280001	1290000	0	CTG_1	1110001	1120000	0.125	CTG_1	990001	1000000	0	CTG_1	4980001	4990000	0	CTG_1	3340001	3350000	0.4	CTG_1	2630001	2640000	0
CTG_1	1280001	1290000	0.166667	CTG_1	1110001	1120000	0	CTG_1	1020001	1030000	0	CTG_1	4980001	4990000	0	CTG_1	3340001	3350000	0.233333	CTG_1	2630001	2640000	0.533333
CTG_1	1280001	1290000	0	CTG_1	1110001	1120000	0.355556	CTG_1	1020001	1030000	0	CTG_1	4980001	4990000	0	CTG_1	3340001	3350000	0.125	CTG_1	2630001	2640000	0.25
CTG_1	1390001	1400000	0	CTG_1	1110001	1120000	0	CTG_1	1020001	1030000	0	CTG_1	4980001	4990000	0	CTG_1	3480001	3490000	0	CTG_1	2630001	2640000	0.494505
CTG_1	1390001	1400000	0	CTG_1	1110001	1120000	0.466667	CTG_1	1020001	1030000	0	CTG_1	5230001	5240000	0	CTG_1	3480001	3490000	0.555556	CTG_1	2630001	2640000	0
CTG_1	1390001	1400000	0	CTG_1	1110001	1120000	0.25	CTG_1	1020001	1030000	0	CTG_1	5230001	5240000	0	CTG_1	3480001	3490000	0	CTG_1	2630001	2640000	0.6
CTG_1	1390001	1400000	0	CTG_1	1110001	1120000	0.25	CTG_1	1020001	1030000	0	CTG_1	5230001	5240000	0	CTG_1	3480001	3490000	0	CTG_1	2630001	2640000	0.2
CTG_1	1390001	1400000	0	CTG_1	1130001	1140000	0.116279	CTG_1	1020001	1030000	0	CTG_1	5230001	5240000	0	CTG_1	3480001	3490000	0.2	CTG_1	2750001	2760000	0.6
CTG_1	1390001	1400000	0	CTG_1	1130001	1140000	0	CTG_1	1020001	1030000	0.30303	CTG_1	5230001	5240000	0	CTG_1	3480001	3490000	0.2	CTG_1	2750001	2760000	0
CTG_1	1390001	1400000	0	CTG_1	1130001	1140000	0.1	CTG_1	1020001	1030000	0.263736	CTG_1	5230001	5240000	0	CTG_1	3480001	3490000	0	CTG_1	2750001	2760000	0.2
CTG_1	1390001	1400000	0	CTG_1	1130001	1140000	0.1	CTG_1	1020001	1030000	0.2	CTG_1	6900001	6910000	0	CTG_1	3480001	3490000	0	CTG_1	2750001	2760000	0.355556
CTG_1	1420001	1430000	0.233333	CTG_1	1130001	1140000	0.203297	CTG_1	1030001	1040000	0	CTG_1	6900001	6910000	0	CTG_1	3580001	3590000	0.533333	CTG_1	2750001	2760000	0
CTG_1	1420001	1430000	0	CTG_1	1130001	1140000	0.184834	CTG_1	1030001	1040000	0.135531	CTG_1	6900001	6910000	0	CTG_1	3580001	3590000	0.533333	CTG_1	2750001	2760000	0
CTG_1	1420001	1430000	0	CTG_1	1130001	1140000	0.246445	CTG_1	1030001	1040000	0.0443548	CTG_1	6900001	6910000	0	CTG_1	3580001	3590000	0.535714	CTG_1	2750001	2760000	0
CTG_1	1420001	1430000	0	CTG_1	1130001	1140000	0.2891	CTG_1	1030001	1040000	0	CTG_1	6900001	6910000	0	CTG_1	3580001	3590000	0	CTG_1	2750001	2760000	0.142857
CTG_1	1420001	1430000	0	CTG_1	1130001	1140000	0.219178	CTG_1	1030001	1040000	0.0810811	CTG_1	6900001	6910000	0	CTG_1	3580001	3590000	0.533333	CTG_1	2750001	2760000	0.166667
CTG_1	1420001	1430000	0	CTG_1	1180001	1190000	0.125	CTG_1	1030001	1040000	0	CTG_1	6900001	6910000	0	CTG_1	3580001	3590000	0.125	CTG_1	2750001	2760000	0.333333
CTG_1	1420001	1430000	0	CTG_1	1180001	1190000	0	CTG_1	1030001	1040000	0	CTG_1	6900001	6910000	0	CTG_1	3580001	3590000	0	CTG_1	2750001	2760000	0
CTG_1	1430001	1440000	0	CTG_1	1180001	1190000	0.409091	CTG_1	1030001	1040000	0	CTG_1	6950001	6960000	0	CTG_1	3580001	3590000	0	CTG_1	3300001	3310000	0
CTG_1	1430001	1440000	0	CTG_1	1180001	1190000	0.43956	CTG_1	1030001	1040000	0	CTG_1	6950001	6960000	0	CTG_1	3580001	3590000	0	CTG_1	3300001	3310000	0
CTG_1	1430001	1440000	0	CTG_1	1180001	1190000	0.535714	CTG_1	1030001	1040000	0	CTG_1	6950001	6960000	0	CTG_1	4980001	4990000	0	CTG_1	3300001	3310000	0
CTG_1	1430001	1440000	0	CTG_1	1180001	1190000	0	CTG_1	1030001	1040000	0	CTG_1	6950001	6960000	0	CTG_1	4980001	4990000	0	CTG_1	3300001	3310000	0
CTG_1	1430001	1440000	0	CTG_1	1180001	1190000	0	CTG_1	1050001	1060000	0.263736	CTG_1	6950001	6960000	0	CTG_1	4980001	4990000	0	CTG_1	3300001	3310000	0
CTG_1	1430001	1440000	0	CTG_1	1280001	1290000	0.125	CTG_1	1050001	1060000	0	CTG_1	6980001	6990000	0	CTG_1	4980001	4990000	0.428571	CTG_1	3300001	3310000	0
CTG_1	1430001	1440000	0	CTG_1	1280001	1290000	0	CTG_1	1050001	1060000	0	CTG_1	6980001	6990000	0	CTG_1	4980001	4990000	0	CTG_1	3300001	3310000	0
CTG_1	1430001	1440000	0	CTG_1	1280001	1290000	0.263736	CTG_1	1050001	1060000	0	CTG_1	6980001	6990000	0	CTG_1	4980001	4990000	0.25	CTG_1	3300001	3310000	0
CTG_1	1550001	1560000	0	CTG_1	1280001	1290000	0	CTG_1	1050001	1060000	0	CTG_1	6980001	6990000	0	CTG_1	4980001	4990000	0.263736	CTG_1	3300001	3310000	0
CTG_1	1550001	1560000	0	CTG_1	1280001	1290000	0.25	CTG_1	1050001	1060000	0	CTG_1	6980001	6990000	0	CTG_1	4980001	4990000	0.458333	CTG_1	3300001	3310000	0
CTG_1	1550001	1560000	0	CTG_1	1280001	1290000	0.466667	CTG_1	1050001	1060000	0	CTG_1	6980001	6990000	0	CTG_1	4980001	4990000	0.125	CTG_1	3340001	3350000	0
CTG_1	1550001	1560000	0	CTG_1	1280001	1290000	0	CTG_1	1050001	1060000	0	CTG_1	7060001	7070000	0	CTG_1	5230001	5240000	0	CTG_1	3340001	3350000	0
CTG_1	1550001	1560000	0	CTG_1	1280001	1290000	0	CTG_1	1050001	1060000	0	CTG_1	7060001	7070000	0	CTG_1	5230001	5240000	0.125	CTG_1	3340001	3350000	0.333333
CTG_1	1550001	1560000	0	CTG_1	1280001	1290000	0	CTG_1	1050001	1060000	0	CTG_1	7060001	7070000	0	CTG_1	5230001	5240000	0	CTG_1	3340001	3350000	0
CTG_1	1550001	1560000	0	CTG_1	1390001	1400000	0	CTG_1	1050001	1060000	0	CTG_1	7060001	7070000	0	CTG_1	5230001	5240000	0	CTG_1	3340001	3350000	0
CTG_1	1630001	1640000	0	CTG_1	1390001	1400000	0	CTG_1	1110001	1120000	0	CTG_1	7060001	7070000	0	CTG_1	5230001	5240000	0.125	CTG_1	3340001	3350000	0
CTG_1	1630001	1640000	0	CTG_1	1390001	1400000	0	CTG_1	1110001	1120000	0	CTG_1	7060001	7070000	0	CTG_1	5230001	5240000	0	CTG_1	3340001	3350000	0
CTG_1	1630001	1640000	0.0625	CTG_1	1390001	1400000	0	CTG_1	1110001	1120000	0	CTG_1	7060001	7070000	0	CTG_1	5230001	5240000	0	CTG_1	3340001	3350000	0
CTG_1	1630001	1640000	0	CTG_1	1390001	1400000	0	CTG_1	1110001	1120000	0	CTG_1	7060001	7070000	0	CTG_1	5230001	5240000	0	CTG_1	3340001	3350000	0
CTG_1	1630001	1640000	0	CTG_1	1390001	1400000	0	CTG_1	1110001	1120000	0	CTG_1	7610001	7620000	0	CTG_1	6900001	6910000	0	CTG_1	3480001	3490000	0
CTG_1	1630001	1640000	0	CTG_1	1390001	1400000	0	CTG_1	1110001	1120000	0	CTG_1	7610001	7620000	0	CTG_1	6900001	6910000	0.125	CTG_1	3480001	3490000	0
CTG_1	1630001	1640000	0	CTG_1	1390001	1400000	0	CTG_1	1110001	1120000	0	CTG_1	7610001	7620000	0	CTG_1	6900001	6910000	0	CTG_1	3480001	3490000	0
CTG_1	1630001	1640000	0	CTG_1	1390001	1400000	0	CTG_1	1110001	1120000	0	CTG_1	7610001	7620000	0	CTG_1	6900001	6910000	0	CTG_1	3480001	3490000	0
CTG_1	1710001	1720000	0.151515	CTG_1	1420001	1430000	0	CTG_1	1110001	1120000	0	CTG_1	7610001	7620000	0.0903226	CTG_1	6900001	6910000	0	CTG_1	3480001	3490000	0
CTG_1	1710001	1720000	0	CTG_1	1420001	1430000	0	CTG_1	1110001	1120000	0	CTG_1	7610001	7620000	0	CTG_1	6900001	6910000	0	CTG_1	3480001	3490000	0
CTG_1	1710001	1720000	0.186047	CTG_1	1420001	1430000	0.325	CTG_1	1110001	1120000	0	CTG_1	7610001	7620000	0	CTG_1	6900001	6910000	0	CTG_1	3480001	3490000	0
CTG_1	1710001	1720000	0.0958904	CTG_1	1420001	1430000	0.233333	CTG_1	1130001	1140000	0.204545	CTG_1	7610001	7620000	0	CTG_1	6900001	6910000	0	CTG_1	3480001	3490000	0
CTG_1	1710001	1720000	0.125	CTG_1	1420001	1430000	0.43956	CTG_1	1130001	1140000	0	CTG_1	7620001	7630000	0	CTG_1	6950001	6960000	0	CTG_1	3480001	3490000	0
CTG_1	1710001	1720000	0	CTG_1	1420001	1430000	0	CTG_1	1130001	1140000	0	CTG_1	7620001	7630000	0	CTG_1	6950001	6960000	0	CTG_1	3580001	3590000	0
CTG_1	1710001	1720000	0.116667	CTG_1	1420001	1430000	0	CTG_1	1130001	1140000	0.152866	CTG_1	7620001	7630000	0	CTG_1	6950001	6960000	0	CTG_1	3580001	3590000	0
CTG_1	1710001	1720000	0	CTG_1	1420001	1430000	0	CTG_1	1130001	1140000	0	CTG_1	7620001	7630000	0	CTG_1	6950001	6960000	0	CTG_1	3580001	3590000	0
CTG_1	1720001	1730000	0	CTG_1	1420001	1430000	0.355556	CTG_1	1130001	1140000	0.214286	CTG_1	7620001	7630000	0	CTG_1	6950001	6960000	0	CTG_1	3580001	3590000	0
CTG_1	1720001	1730000	0	CTG_1	1430001	1440000	0	CTG_1	1130001	1140000	0	CTG_1	7620001	7630000	0	CTG_1	6950001	6960000	0	CTG_1	3580001	3590000	0
CTG_1	1720001	1730000	0	CTG_1	1430001	1440000	0	CTG_1	1130001	1140000	0.277778	CTG_1	7620001	7630000	0	CTG_1	6950001	6960000	0	CTG_1	3580001	3590000	0
CTG_1	1720001	1730000	0	CTG_1	1430001	1440000	0	CTG_1	1130001	1140000	0	CTG_1	7620001	7630000	0	CTG_1	6950001	6960000	0	CTG_1	3580001	3590000	0
CTG_1	1720001	1730000	0.333333	CTG_1	1430001	1440000	0	CTG_1	1130001	1140000	0.0810811	CTG_1	7630001	7640000	0	CTG_1	6950001	6960000	0	CTG_1	3580001	3590000	0
CTG_1	1720001	1730000	0	CTG_1	1430001	1440000	0	CTG_1	1130001	1140000	0	CTG_1	7630001	7640000	0	CTG_1	6980001	6990000	0	CTG_1	3580001	3590000	0
CTG_1	1720001	1730000	0.2	CTG_1	1430001	1440000	0	CTG_1	1180001	1190000	0	CTG_1	7630001	7640000	0	CTG_1	6980001	6990000	0	CTG_1	3580001	3590000	0
CTG_1	1770001	1780000	0	CTG_1	1430001	1440000	0	CTG_1	1180001	1190000	0	CTG_1	7630001	7640000	0	CTG_1	6980001	6990000	0	CTG_1	4980001	4990000	0.263736
CTG_1	1770001	1780000	0.142857	CTG_1	1550001	1560000	0.125	CTG_1	1180001	1190000	0	CTG_1	7630001	7640000	0	CTG_1	6980001	6990000	0	CTG_1	4980001	4990000	0
CTG_1	1770001	1780000	0.25	CTG_1	1550001	1560000	0.233333	CTG_1	1180001	1190000	0.142857	CTG_1	7630001	7640000	0	CTG_1	6980001	6990000	0	CTG_1	4980001	4990000	0.30303
CTG_1	1770001	1780000	0.333333	CTG_1	1550001	1560000	0.362637	CTG_1	1180001	1190000	0	CTG_1	7630001	7640000	0	CTG_1	6980001	6990000	0	CTG_1	4980001	4990000	0
CTG_1	1770001	1780000	0	CTG_1	1550001	1560000	0	CTG_1	1180001	1190000	0	CTG_1	7630001	7640000	0	CTG_1	6980001	6990000	0	CTG_1	4980001	4990000	0.30303
CTG_1	1770001	1780000	0.2	CTG_1	1550001	1560000	0.25	CTG_1	1180001	1190000	0	CTG_1	7640001	7650000	0	CTG_1	6980001	6990000	0	CTG_1	4980001	4990000	0
CTG_1	1780001	1790000	0.409091	CTG_1	1550001	1560000	0.2	CTG_1	1180001	1190000	0	CTG_1	7640001	7650000	0	CTG_1	6980001	6990000	0	CTG_1	4980001	4990000	0.166667
CTG_1	1780001	1790000	0.132701	CTG_1	1550001	1560000	0	CTG_1	1180001	1190000	0	CTG_1	7640001	7650000	0.355556	CTG_1	7060001	7070000	0	CTG_1	4980001	4990000	0
CTG_1	1780001	1790000	0.25	CTG_1	1550001	1560000	0.125	CTG_1	1180001	1190000	0	CTG_1	7640001	7650000	0	CTG_1	7060001	7070000	0	CTG_1	5230001	5240000	0
CTG_1	1780001	1790000	0	CTG_1	1630001	1640000	0.116667	CTG_1	1180001	1190000	0.25	CTG_1	7640001	7650000	0	CTG_1	7060001	7070000	0.233333	CTG_1	5230001	5240000	0
CTG_1	1780001	1790000	0.488372	CTG_1	1630001	1640000	0.186047	CTG_1	1280001	1290000	0	CTG_1	7640001	7650000	0	CTG_1	7060001	7070000	0.125	CTG_1	5230001	5240000	0
CTG_1	1780001	1790000	0.261261	CTG_1	1630001	1640000	0	CTG_1	1280001	1290000	0	CTG_1	7650001	7660000	0	CTG_1	7060001	7070000	0	CTG_1	5230001	5240000	0
CTG_1	1780001	1790000	0.383562	CTG_1	1630001	1640000	0.113744	CTG_1	1280001	1290000	0	CTG_1	7650001	7660000	0	CTG_1	7060001	7070000	0.25	CTG_1	5230001	5240000	0.25
CTG_1	1800001	1810000	0.125	CTG_1	1630001	1640000	0.164384	CTG_1	1280001	1290000	0	CTG_1	7650001	7660000	0	CTG_1	7060001	7070000	0	CTG_1	5230001	5240000	0.166667
CTG_1	1800001	1810000	0.219178	CTG_1	1630001	1640000	0.266667	CTG_1	1280001	1290000	0.362637	CTG_1	7650001	7660000	0	CTG_1	7060001	7070000	0	CTG_1	5230001	5240000	0.30303
CTG_1	1800001	1810000	0.219178	CTG_1	1630001	1640000	0.0958904	CTG_1	1280001	1290000	0.30303	CTG_1	7650001	7660000	0	CTG_1	7060001	7070000	0	CTG_1	5230001	5240000	0.527473
CTG_1	1800001	1810000	0	CTG_1	1630001	1640000	0.0591398	CTG_1	1280001	1290000	0.409091	CTG_1	7650001	7660000	0	CTG_1	7610001	7620000	0	CTG_1	5230001	5240000	0.25
CTG_1	1800001	1810000	0.116667	CTG_1	1630001	1640000	0	CTG_1	1280001	1290000	0	CTG_1	7650001	7660000	0	CTG_1	7610001	7620000	0.0246711	CTG_1	5230001	5240000	0
CTG_1	1800001	1810000	0	CTG_1	1710001	1720000	0.139785	CTG_1	1280001	1290000	0	CTG_1	7650001	7660000	0	CTG_1	7610001	7620000	0	CTG_1	6900001	6910000	0
CTG_1	1800001	1810000	0.0990991	CTG_1	1710001	1720000	0.0625	CTG_1	1390001	1400000	0	CTG_1	7920001	7930000	0	CTG_1	7610001	7620000	0	CTG_1	6900001	6910000	0
CTG_1	1890001	1900000	0	CTG_1	1710001	1720000	0.2	CTG_1	1390001	1400000	0.484848	CTG_1	7920001	7930000	0	CTG_1	7610001	7620000	0	CTG_1	6900001	6910000	0
CTG_1	1890001	1900000	0	CTG_1	1710001	1720000	0.279167	CTG_1	1390001	1400000	0	CTG_1	7920001	7930000	0	CTG_1	7610001	7620000	0	CTG_1	6900001	6910000	0
CTG_1	1890001	1900000	0	CTG_1	1710001	1720000	0.219178	CTG_1	1390001	1400000	0	CTG_1	7920001	7930000	0	CTG_1	7610001	7620000	0.065123	CTG_1	6900001	6910000	0
CTG_1	1890001	1900000	0	CTG_1	1710001	1720000	0	CTG_1	1390001	1400000	0	CTG_1	7920001	7930000	0	CTG_1	7610001	7620000	0	CTG_1	6900001	6910000	0.176471
CTG_1	1890001	1900000	0	CTG_1	1710001	1720000	0	CTG_1	1390001	1400000	0	CTG_1	7920001	7930000	0	CTG_1	7610001	7620000	0.0236967	CTG_1	6900001	6910000	0
CTG_1	1890001	1900000	0	CTG_1	1710001	1720000	0.1625	CTG_1	1390001	1400000	0	CTG_1	7920001	7930000	0	CTG_1	7620001	7630000	0	CTG_1	6900001	6910000	0
CTG_1	1890001	1900000	0	CTG_1	1720001	1730000	0	CTG_1	1390001	1400000	0	CTG_1	8040001	8050000	0	CTG_1	7620001	7630000	0	CTG_1	6900001	6910000	0
CTG_1	1940001	1950000	0.233333	CTG_1	1720001	1730000	0.233333	CTG_1	1420001	1430000	0	CTG_1	8040001	8050000	0.2	CTG_1	7620001	7630000	0	CTG_1	6900001	6910000	0.116279
CTG_1	1940001	1950000	0.166667	CTG_1	1720001	1730000	0.233333	CTG_1	1420001	1430000	0.30303	CTG_1	8040001	8050000	0	CTG_1	7620001	7630000	0	CTG_1	6900001	6910000	0.263736
CTG_1	1940001	1950000	0	CTG_1	1720001	1730000	0.142857	CTG_1	1420001	1430000	0.333333	CTG_1	8040001	8050000	0.25	CTG_1	7620001	7630000	0	CTG_1	6950001	6960000	0
CTG_1	1940001	1950000	0.164384	CTG_1	1720001	1730000	0.125	CTG_1	1420001	1430000	0	CTG_1	8040001	8050000	0	CTG_1	7620001	7630000	0	CTG_1	6950001	6960000	0
CTG_1	1940001	1950000	0	CTG_1	1720001	1730000	0	CTG_1	1420001	1430000	0.166667	CTG_1	8040001	8050000	0	CTG_1	7620001	7630000	0	CTG_1	6950001	6960000	0
CTG_1	1940001	1950000	0.186047	CTG_1	1720001	1730000	0	CTG_1	1420001	1430000	0.428571	CTG_1	8040001	8050000	0	CTG_1	7620001	7630000	0	CTG_1	6950001	6960000	0
CTG_1	1940001	1950000	0.172043	CTG_1	1720001	1730000	0	CTG_1	1420001	1430000	0.25	CTG_1	8060001	8070000	0	CTG_1	7620001	7630000	0	CTG_1	6950001	6960000	0
CTG_1	1980001	1990000	0.533333	CTG_1	1770001	1780000	0.4	CTG_1	1420001	1430000	0	CTG_1	8060001	8070000	0	CTG_1	7630001	7640000	0	CTG_1	6950001	6960000	0
CTG_1	1980001	1990000	0.484848	CTG_1	1770001	1780000	0.233333	CTG_1	1420001	1430000	0.166667	CTG_1	8060001	8070000	0	CTG_1	7630001	7640000	0	CTG_1	6950001	6960000	0
CTG_1	1980001	1990000	0.538462	CTG_1	1770001	1780000	0	CTG_1	1430001	1440000	0.527473	CTG_1	8060001	8070000	0	CTG_1	7630001	7640000	0	CTG_1	6950001	6960000	0
CTG_1	1980001	1990000	0.466667	CTG_1	1770001	1780000	0	CTG_1	1430001	1440000	0	CTG_1	8060001	8070000	0	CTG_1	7630001	7640000	0	CTG_1	6950001	6960000	0.263736
CTG_1	1980001	1990000	0.533333	CTG_1	1770001	1780000	0.25	CTG_1	1430001	1440000	0	CTG_1	8060001	8070000	0	CTG_1	7630001	7640000	0	CTG_1	6950001	6960000	0
CTG_1	1980001	1990000	0.333333	CTG_1	1770001	1780000	0.428571	CTG_1	1430001	1440000	0	CTG_1	8060001	8070000	0.2	CTG_1	7630001	7640000	0	CTG_1	6950001	6960000	0
CTG_1	2010001	2020000	0.166667	CTG_1	1770001	1780000	0	CTG_1	1430001	1440000	0	CTG_1	8730001	8740000	0	CTG_1	7630001	7640000	0	CTG_1	6980001	6990000	0
CTG_1	2010001	2020000	0.4	CTG_1	1770001	1780000	0	CTG_1	1430001	1440000	0	CTG_1	8730001	8740000	0.166667	CTG_1	7630001	7640000	0	CTG_1	6980001	6990000	0
CTG_1	2010001	2020000	0	CTG_1	1780001	1790000	0.194313	CTG_1	1430001	1440000	0.2	CTG_1	8730001	8740000	0	CTG_1	7640001	7650000	0	CTG_1	6980001	6990000	0
CTG_1	2010001	2020000	0	CTG_1	1780001	1790000	0	CTG_1	1430001	1440000	0	CTG_1	8730001	8740000	0.214286	CTG_1	7640001	7650000	0	CTG_1	6980001	6990000	0
CTG_1	2010001	2020000	0.355556	CTG_1	1780001	1790000	0.194313	CTG_1	1430001	1440000	0	CTG_1	8730001	8740000	0	CTG_1	7640001	7650000	0	CTG_1	6980001	6990000	0
CTG_1	2040001	2050000	0	CTG_1	1780001	1790000	0	CTG_1	1430001	1440000	0	CTG_1	8730001	8740000	0	CTG_1	7640001	7650000	0	CTG_1	6980001	6990000	0.30303
CTG_1	2040001	2050000	0	CTG_1	1780001	1790000	0.123288	CTG_1	1430001	1440000	0	CTG_1	8730001	8740000	0	CTG_1	7640001	7650000	0	CTG_1	6980001	6990000	0
CTG_1	2040001	2050000	0	CTG_1	1780001	1790000	0	CTG_1	1550001	1560000	0.2	CTG_1	8730001	8740000	0.1	CTG_1	7640001	7650000	0	CTG_1	6980001	6990000	0
CTG_1	2040001	2050000	0	CTG_1	1780001	1790000	0.355556	CTG_1	1550001	1560000	0.25	CTG_1	8880001	8890000	0.25	CTG_1	7640001	7650000	0	CTG_1	6980001	6990000	0
CTG_1	2040001	2050000	0	CTG_1	1780001	1790000	0	CTG_1	1550001	1560000	0	CTG_1	8880001	8890000	0.428571	CTG_1	7640001	7650000	0	CTG_1	6980001	6990000	0
CTG_1	2040001	2050000	0.142857	CTG_1	1780001	1790000	0.355556	CTG_1	1550001	1560000	0	CTG_1	8880001	8890000	0.355556	CTG_1	7640001	7650000	0	CTG_1	7060001	7070000	0.2
CTG_1	2040001	2050000	0.30303	CTG_1	1800001	1810000	0.179167	CTG_1	1550001	1560000	0	CTG_1	8880001	8890000	0.125	CTG_1	7650001	7660000	0	CTG_1	7060001	7070000	0
CTG_1	2070001	2080000	0.362637	CTG_1	1800001	1810000	0.246445	CTG_1	1550001	1560000	0	CTG_1	8880001	8890000	0	CTG_1	7650001	7660000	0	CTG_1	7060001	7070000	0
CTG_1	2070001	2080000	0.533333	CTG_1	1800001	1810000	0.0625	CTG_1	1550001	1560000	0.2	CTG_1	8880001	8890000	0.30303	CTG_1	7650001	7660000	0	CTG_1	7060001	7070000	0.166667
CTG_1	2070001	2080000	0.25	CTG_1	1800001	1810000	0.116667	CTG_1	1550001	1560000	0	CTG_1	8880001	8890000	0	CTG_1	7650001	7660000	0	CTG_1	7060001	7070000	0
CTG_1	2070001	2080000	0.2	CTG_1	1800001	1810000	0.0958904	CTG_1	1550001	1560000	0	CTG_1	8880001	8890000	0.2	CTG_1	7650001	7660000	0	CTG_1	7060001	7070000	0.355556
CTG_1	2070001	2080000	0	CTG_1	1800001	1810000	0.214286	CTG_1	1550001	1560000	0	CTG_1	8980001	8990000	0	CTG_1	7650001	7660000	0	CTG_1	7060001	7070000	0.428571
CTG_1	2070001	2080000	0.25	CTG_1	1800001	1810000	0	CTG_1	1630001	1640000	0.125	CTG_1	8980001	8990000	0	CTG_1	7650001	7660000	0	CTG_1	7060001	7070000	0.362637
CTG_1	2090001	2100000	0	CTG_1	1800001	1810000	0.219178	CTG_1	1630001	1640000	0	CTG_1	8980001	8990000	0	CTG_1	7650001	7660000	0	CTG_1	7060001	7070000	0.166667
CTG_1	2090001	2100000	0	CTG_1	1800001	1810000	0.277778	CTG_1	1630001	1640000	0	CTG_1	8980001	8990000	0	CTG_1	7650001	7660000	0	CTG_1	7610001	7620000	0
CTG_1	2090001	2100000	0	CTG_1	1890001	1900000	0.125	CTG_1	1630001	1640000	0.154412	CTG_1	8980001	8990000	0	CTG_1	7920001	7930000	0	CTG_1	7610001	7620000	0
CTG_1	2090001	2100000	0	CTG_1	1890001	1900000	0.166667	CTG_1	1630001	1640000	0	CTG_1	8980001	8990000	0	CTG_1	7920001	7930000	0	CTG_1	7610001	7620000	0.263736
CTG_1	2090001	2100000	0	CTG_1	1890001	1900000	0.30303	CTG_1	1630001	1640000	0	CTG_1	8980001	8990000	0	CTG_1	7920001	7930000	0	CTG_1	7610001	7620000	0
CTG_1	2090001	2100000	0	CTG_1	1890001	1900000	0	CTG_1	1630001	1640000	0	CTG_1	9210001	9220000	0.355556	CTG_1	7920001	7930000	0	CTG_1	7610001	7620000	0
CTG_1	2090001	2100000	0	CTG_1	1890001	1900000	0	CTG_1	1630001	1640000	0.161765	CTG_1	9210001	9220000	0	CTG_1	7920001	7930000	0.125	CTG_1	7610001	7620000	0
CTG_1	2090001	2100000	0	CTG_1	1890001	1900000	0.25	CTG_1	1630001	1640000	0.0714286	CTG_1	9210001	9220000	0	CTG_1	7920001	7930000	0.142857	CTG_1	7610001	7620000	0
CTG_1	2100001	2110000	0	CTG_1	1890001	1900000	0.494505	CTG_1	1630001	1640000	0	CTG_1	9210001	9220000	0.535714	CTG_1	7920001	7930000	0.125	CTG_1	7610001	7620000	0.0785563
CTG_1	2100001	2110000	0	CTG_1	1890001	1900000	0	CTG_1	1630001	1640000	0.0833333	CTG_1	9210001	9220000	0.2	CTG_1	7920001	7930000	0	CTG_1	7610001	7620000	0.0221774
CTG_1	2100001	2110000	0	CTG_1	1890001	1900000	0.2	CTG_1	1710001	1720000	0.18018	CTG_1	9210001	9220000	0.355556	CTG_1	7920001	7930000	0	CTG_1	7610001	7620000	0
CTG_1	2100001	2110000	0	CTG_1	1940001	1950000	0.116667	CTG_1	1710001	1720000	0	CTG_1	9560001	9570000	0	CTG_1	8040001	8050000	0.355556	CTG_1	7610001	7620000	0.0505051
CTG_1	2100001	2110000	0	CTG_1	1940001	1950000	0	CTG_1	1710001	1720000	0.0714286	CTG_1	9560001	9570000	0	CTG_1	8040001	8050000	0	CTG_1	7620001	7630000	0
CTG_1	2100001	2110000	0	CTG_1	1940001	1950000	0.214286	CTG_1	1710001	1720000	0.151515	CTG_1	9560001	9570000	0	CTG_1	8040001	8050000	0	CTG_1	7620001	7630000	0.263736
CTG_1	2230001	2240000	0	CTG_1	1940001	1950000	0	CTG_1	1710001	1720000	0.125	CTG_1	9560001	9570000	0	CTG_1	8040001	8050000	0.142857	CTG_1	7620001	7630000	0
CTG_1	2230001	2240000	0	CTG_1	1940001	1950000	0.1	CTG_1	1710001	1720000	0	CTG_1	9560001	9570000	0	CTG_1	8040001	8050000	0.263736	CTG_1	7620001	7630000	0
CTG_1	2230001	2240000	0	CTG_1	1940001	1950000	0.287671	CTG_1	1710001	1720000	0	CTG_1	9560001	9570000	0	CTG_1	8040001	8050000	0	CTG_1	7620001	7630000	0
CTG_1	2230001	2240000	0	CTG_1	1940001	1950000	0	CTG_1	1710001	1720000	0	CTG_1	9570001	9580000	0	CTG_1	8040001	8050000	0	CTG_1	7620001	7630000	0
CTG_1	2230001	2240000	0	CTG_1	1940001	1950000	0.116667	CTG_1	1710001	1720000	0.242424	CTG_1	9570001	9580000	0	CTG_1	8040001	8050000	0	CTG_1	7620001	7630000	0
CTG_1	2230001	2240000	0	CTG_1	1940001	1950000	0	CTG_1	1710001	1720000	0.0714286	CTG_1	9570001	9580000	0	CTG_1	8040001	8050000	0	CTG_1	7620001	7630000	0.0967742
CTG_1	2230001	2240000	0	CTG_1	1980001	1990000	0	CTG_1	1710001	1720000	0.125	CTG_1	9570001	9580000	0	CTG_1	8060001	8070000	0	CTG_1	7620001	7630000	0
CTG_1	2230001	2240000	0	CTG_1	1980001	1990000	0	CTG_1	1720001	1730000	0	CTG_1	9570001	9580000	0	CTG_1	8060001	8070000	0.125	CTG_1	7620001	7630000	0
CTG_1	2330001	2340000	0	CTG_1	1980001	1990000	0	CTG_1	1720001	1730000	0.362637	CTG_1	9580001	9590000	0	CTG_1	8060001	8070000	0	CTG_1	7620001	7630000	0
CTG_1	2330001	2340000	0	CTG_1	1980001	1990000	0	CTG_1	1720001	1730000	0.355556	CTG_1	9580001	9590000	0	CTG_1	8060001	8070000	0.25	CTG_1	7630001	7640000	0
CTG_1	2330001	2340000	0	CTG_1	1980001	1990000	0.2	CTG_1	1720001	1730000	0	CTG_1	9580001	9590000	0	CTG_1	8060001	8070000	0	CTG_1	7630001	7640000	0
CTG_1	2330001	2340000	0	CTG_1	1980001	1990000	0.555556	CTG_1	1720001	1730000	0.2	CTG_1	9580001	9590000	0	CTG_1	8060001	8070000	0	CTG_1	7630001	7640000	0
CTG_1	2330001	2340000	0	CTG_1	1980001	1990000	0	CTG_1	1720001	1730000	0.533333	CTG_1	9580001	9590000	0	CTG_1	8060001	8070000	0	CTG_1	7630001	7640000	0
CTG_1	2330001	2340000	0	CTG_1	2010001	2020000	0.2	CTG_1	1720001	1730000	0.355556	CTG_1	9580001	9590000	0.333333	CTG_1	8060001	8070000	0	CTG_1	7630001	7640000	0
CTG_1	2330001	2340000	0	CTG_1	2010001	2020000	0.355556	CTG_1	1720001	1730000	0.2	CTG_1	9580001	9590000	0	CTG_1	8060001	8070000	0	CTG_1	7630001	7640000	0.263736
CTG_1	2360001	2370000	0.125	CTG_1	2010001	2020000	0.142857	CTG_1	1720001	1730000	0.25	CTG_1	9580001	9590000	0	CTG_1	8730001	8740000	0.131868	CTG_1	7630001	7640000	0
CTG_1	2360001	2370000	0	CTG_1	2010001	2020000	0.142857	CTG_1	1720001	1730000	0.25	CTG_1	9610001	9620000	0	CTG_1	8730001	8740000	0.2	CTG_1	7630001	7640000	0
CTG_1	2360001	2370000	0	CTG_1	2010001	2020000	0.142857	CTG_1	1770001	1780000	0	CTG_1	9610001	9620000	0	CTG_1	8730001	8740000	0	CTG_1	7630001	7640000	0
CTG_1	2360001	2370000	0	CTG_1	2010001	2020000	0.233333	CTG_1	1770001	1780000	0	CTG_1	9610001	9620000	0	CTG_1	8730001	8740000	0.219178	CTG_1	7640001	7650000	0
CTG_1	2360001	2370000	0	CTG_1	2010001	2020000	0	CTG_1	1770001	1780000	0	CTG_1	9610001	9620000	0	CTG_1	8730001	8740000	0.266667	CTG_1	7640001	7650000	0
CTG_1	2360001	2370000	0.533333	CTG_1	2010001	2020000	0.535714	CTG_1	1770001	1780000	0.142857	CTG_1	9610001	9620000	0.166667	CTG_1	8730001	8740000	0.219178	CTG_1	7640001	7650000	0
CTG_1	2360001	2370000	0	CTG_1	2040001	2050000	0.30303	CTG_1	1770001	1780000	0	CTG_1	9610001	9620000	0.2	CTG_1	8730001	8740000	0	CTG_1	7640001	7650000	0
CTG_1	2400001	2410000	0	CTG_1	2040001	2050000	0.142857	CTG_1	1770001	1780000	0	CTG_1	9800001	9810000	0	CTG_1	8730001	8740000	0	CTG_1	7640001	7650000	0
CTG_1	2400001	2410000	0.132701	CTG_1	2040001	2050000	0.2	CTG_1	1770001	1780000	0.2	CTG_1	9800001	9810000	0.233333	CTG_1	8730001	8740000	0.2	CTG_1	7640001	7650000	0
CTG_1	2400001	2410000	0.339286	CTG_1	2040001	2050000	0	CTG_1	1770001	1780000	0	CTG_1	9800001	9810000	0	CTG_1	8880001	8890000	0	CTG_1	7640001	7650000	0
CTG_1	2400001	2410000	0.125	CTG_1	2040001	2050000	0	CTG_1	1770001	1780000	0	CTG_1	9800001	9810000	0.530303	CTG_1	8880001	8890000	0.2	CTG_1	7640001	7650000	0.263736
CTG_1	2400001	2410000	0	CTG_1	2040001	2050000	0	CTG_1	1770001	1780000	0	CTG_1	9840001	9850000	0	CTG_1	8880001	8890000	0	CTG_1	7640001	7650000	0
CTG_1	2400001	2410000	0.162791	CTG_1	2040001	2050000	0	CTG_1	1770001	1780000	0	CTG_1	9840001	9850000	0	CTG_1	8880001	8890000	0.533333	CTG_1	7650001	7660000	0
CTG_1	2400001	2410000	0	CTG_1	2040001	2050000	0	CTG_1	1780001	1790000	0	CTG_1	9840001	9850000	0	CTG_1	8880001	8890000	0	CTG_1	7650001	7660000	0
CTG_1	2400001	2410000	0.266667	CTG_1	2040001	2050000	0.30303	CTG_1	1780001	1790000	0	CTG_1	9840001	9850000	0	CTG_1	8880001	8890000	0.125	CTG_1	7650001	7660000	0.0896861
CTG_1	2430001	2440000	0	CTG_1	2070001	2080000	0	CTG_1	1780001	1790000	0	CTG_1	9840001	9850000	0	CTG_1	8880001	8890000	0.527473	CTG_1	7650001	7660000	0
CTG_1	2430001	2440000	0	CTG_1	2070001	2080000	0.25	CTG_1	1780001	1790000	0.152866	CTG_1	9840001	9850000	0	CTG_1	8880001	8890000	0.142857	CTG_1	7650001	7660000	0
CTG_1	2430001	2440000	0	CTG_1	2070001	2080000	0	CTG_1	1780001	1790000	0	CTG_1	9840001	9850000	0	CTG_1	8980001	8990000	0	CTG_1	7650001	7660000	0
CTG_1	2430001	2440000	0	CTG_1	2070001	2080000	0	CTG_1	1780001	1790000	0	CTG_1	9960001	9970000	0	CTG_1	8980001	8990000	0	CTG_1	7650001	7660000	0.0693069
CTG_1	2430001	2440000	0	CTG_1	2070001	2080000	0.25	CTG_1	1780001	1790000	0.18018	CTG_1	9960001	9970000	0	CTG_1	8980001	8990000	0	CTG_1	7650001	7660000	0
CTG_1	2430001	2440000	0	CTG_1	2070001	2080000	0.466667	CTG_1	1780001	1790000	0	CTG_1	9960001	9970000	0	CTG_1	8980001	8990000	0	CTG_1	7650001	7660000	0
CTG_1	2430001	2440000	0	CTG_1	2070001	2080000	0.166667	CTG_1	1780001	1790000	0	CTG_1	9960001	9970000	0.339286	CTG_1	8980001	8990000	0	CTG_1	7650001	7660000	0.263736
CTG_1	2430001	2440000	0.428571	CTG_1	2070001	2080000	0.125	CTG_1	1780001	1790000	0	CTG_1	9960001	9970000	0	CTG_1	8980001	8990000	0	CTG_1	7650001	7660000	0
CTG_1	2510001	2520000	0	CTG_1	2090001	2100000	0	CTG_1	1780001	1790000	0.0958904	CTG_1	9960001	9970000	0	CTG_1	8980001	8990000	0	CTG_1	7920001	7930000	0.30303
CTG_1	2510001	2520000	0	CTG_1	2090001	2100000	0.355556	CTG_1	1800001	1810000	0.287879	CTG_1	9960001	9970000	0	CTG_1	8980001	8990000	0	CTG_1	7920001	7930000	0
CTG_1	2510001	2520000	0	CTG_1	2090001	2100000	0	CTG_1	1800001	1810000	0.181319	CTG_1	9960001	9970000	0.0833333	CTG_1	8980001	8990000	0	CTG_1	7920001	7930000	0.25
CTG_1	2510001	2520000	0	CTG_1	2090001	2100000	0.166667	CTG_1	1800001	1810000	0.233333	CTG_1	10300001	10310000	0.409091	CTG_1	9210001	9220000	0.527473	CTG_1	7920001	7930000	0.2
CTG_1	2510001	2520000	0	CTG_1	2090001	2100000	0	CTG_1	1800001	1810000	0	CTG_1	10300001	10310000	0.362637	CTG_1	9210001	9220000	0.166667	CTG_1	7920001	7930000	0.533333
CTG_1	2510001	2520000	0	CTG_1	2090001	2100000	0	CTG_1	1800001	1810000	0.252747	CTG_1	10300001	10310000	0.428571	CTG_1	9210001	9220000	0.125	CTG_1	7920001	7930000	0.355556
CTG_1	2510001	2520000	0	CTG_1	2090001	2100000	0	CTG_1	1800001	1810000	0.0700637	CTG_1	10300001	10310000	0.535714	CTG_1	9210001	9220000	0.125	CTG_1	7920001	7930000	0.142857
CTG_1	2510001	2520000	0	CTG_1	2090001	2100000	0	CTG_1	1800001	1810000	0.0833333	CTG_1	10300001	10310000	0.6	CTG_1	9210001	9220000	0.533333	CTG_1	7920001	7930000	0.535714
CTG_1	2540001	2550000	0	CTG_1	2100001	2110000	0.527473	CTG_1	1800001	1810000	0.125	CTG_1	10300001	10310000	0.466667	CTG_1	9210001	9220000	0.428571	CTG_1	7920001	7930000	0.355556
CTG_1	2540001	2550000	0	CTG_1	2100001	2110000	0.166667	CTG_1	1800001	1810000	0.116279	CTG_1	10820001	10830000	0	CTG_1	9210001	9220000	0.533333	CTG_1	8040001	8050000	0.166667
CTG_1	2540001	2550000	0	CTG_1	2100001	2110000	0.233333	CTG_1	1800001	1810000	0.234848	CTG_1	10820001	10830000	0	CTG_1	9210001	9220000	0.571429	CTG_1	8040001	8050000	0.25
CTG_1	2540001	2550000	0	CTG_1	2100001	2110000	0.142857	CTG_1	1890001	1900000	0.533333	CTG_1	10820001	10830000	0	CTG_1	9560001	9570000	0.333333	CTG_1	8040001	8050000	0
CTG_1	2540001	2550000	0	CTG_1	2100001	2110000	0.333333	CTG_1	1890001	1900000	0.166667	CTG_1	10820001	10830000	0	CTG_1	9560001	9570000	0.525	CTG_1	8040001	8050000	0.535714
CTG_1	2540001	2550000	0	CTG_1	2100001	2110000	0	CTG_1	1890001	1900000	0.263736	CTG_1	10820001	10830000	0	CTG_1	9560001	9570000	0	CTG_1	8040001	8050000	0.166667
CTG_1	2540001	2550000	0	CTG_1	2100001	2110000	0	CTG_1	1890001	1900000	0.409091	CTG_1	10820001	10830000	0	CTG_1	9560001	9570000	0.535714	CTG_1	8040001	8050000	0.545455
CTG_1	2540001	2550000	0	CTG_1	2100001	2110000	0	CTG_1	1890001	1900000	0.25	CTG_1	10820001	10830000	0.0625	CTG_1	9560001	9570000	0.533333	CTG_1	8040001	8050000	0.142857
CTG_1	2560001	2570000	0.1	CTG_1	2230001	2240000	0.125	CTG_1	1890001	1900000	0.2	CTG_1	10820001	10830000	0	CTG_1	9560001	9570000	0.2	CTG_1	8040001	8050000	0
CTG_1	2560001	2570000	0	CTG_1	2230001	2240000	0	CTG_1	1890001	1900000	0.535714	CTG_1	10970001	10980000	0	CTG_1	9560001	9570000	0.233333	CTG_1	8040001	8050000	0
CTG_1	2560001	2570000	0.123288	CTG_1	2230001	2240000	0.125	CTG_1	1890001	1900000	0	CTG_1	10970001	10980000	0	CTG_1	9560001	9570000	0.494505	CTG_1	8040001	8050000	0.355556
CTG_1	2560001	2570000	0.355556	CTG_1	2230001	2240000	0.233333	CTG_1	1890001	1900000	0.263736	CTG_1	10970001	10980000	0	CTG_1	9560001	9570000	0.4	CTG_1	8060001	8070000	0.166667
CTG_1	2560001	2570000	0	CTG_1	2230001	2240000	0	CTG_1	1890001	1900000	0	CTG_1	10970001	10980000	0	CTG_1	9570001	9580000	0	CTG_1	8060001	8070000	0
CTG_1	2560001	2570000	0	CTG_1	2230001	2240000	0	CTG_1	1890001	1900000	0	CTG_1	10970001	10980000	0.355556	CTG_1	9570001	9580000	0	CTG_1	8060001	8070000	0.166667
CTG_1	2560001	2570000	0.2	CTG_1	2230001	2240000	0	CTG_1	1940001	1950000	0.186047	CTG_1	10970001	10980000	0	CTG_1	9570001	9580000	0	CTG_1	8060001	8070000	0
CTG_1	2560001	2570000	0	CTG_1	2230001	2240000	0.2	CTG_1	1940001	1950000	0.21978	CTG_1	10970001	10980000	0	CTG_1	9570001	9580000	0	CTG_1	8060001	8070000	0.2
CTG_1	2580001	2590000	0	CTG_1	2330001	2340000	0.125	CTG_1	1940001	1950000	0.0833333	CTG_1	10970001	10980000	0	CTG_1	9570001	9580000	0.2	CTG_1	8060001	8070000	0
CTG_1	2580001	2590000	0	CTG_1	2330001	2340000	0	CTG_1	1940001	1950000	0	CTG_1	11680001	11690000	0	CTG_1	9570001	9580000	0	CTG_1	8060001	8070000	0.25
CTG_1	2580001	2590000	0	CTG_1	2330001	2340000	0.142857	CTG_1	1940001	1950000	0	CTG_1	11680001	11690000	0	CTG_1	9570001	9580000	0	CTG_1	8060001	8070000	0.2
CTG_1	2580001	2590000	0	CTG_1	2330001	2340000	0.458333	CTG_1	1940001	1950000	0	CTG_1	11680001	11690000	0	CTG_1	9570001	9580000	0	CTG_1	8060001	8070000	0.484848
CTG_1	2580001	2590000	0	CTG_1	2330001	2340000	0	CTG_1	1940001	1950000	0	CTG_1	11680001	11690000	0	CTG_1	9570001	9580000	0	CTG_1	8060001	8070000	0.25
CTG_1	2580001	2590000	0	CTG_1	2330001	2340000	0.2	CTG_1	1940001	1950000	0	CTG_1	11680001	11690000	0.355556	CTG_1	9580001	9590000	0.127389	CTG_1	8730001	8740000	0
CTG_1	2580001	2590000	0	CTG_1	2330001	2340000	0	CTG_1	1940001	1950000	0	CTG_1	11680001	11690000	0	CTG_1	9580001	9590000	0.1	CTG_1	8730001	8740000	0
CTG_1	2630001	2640000	0.4	CTG_1	2330001	2340000	0	CTG_1	1940001	1950000	0	CTG_1	11680001	11690000	0	CTG_1	9580001	9590000	0	CTG_1	8730001	8740000	0
CTG_1	2630001	2640000	0.25	CTG_1	2360001	2370000	0.125	CTG_1	1940001	1950000	0.234848	CTG_1	11680001	11690000	0	CTG_1	9580001	9590000	0	CTG_1	8730001	8740000	0
CTG_1	2630001	2640000	0.2	CTG_1	2360001	2370000	0.355556	CTG_1	1980001	1990000	0	CTG_1	11690001	11700000	0.125	CTG_1	9580001	9590000	0.342466	CTG_1	8730001	8740000	0
CTG_1	2630001	2640000	0.428571	CTG_1	2360001	2370000	0.355556	CTG_1	1980001	1990000	0	CTG_1	11690001	11700000	0.333333	CTG_1	9580001	9590000	0.2625	CTG_1	8730001	8740000	0
CTG_1	2630001	2640000	0	CTG_1	2360001	2370000	0	CTG_1	1980001	1990000	0	CTG_1	11690001	11700000	0.2	CTG_1	9580001	9590000	0.0625	CTG_1	8730001	8740000	0
CTG_1	2630001	2640000	0.166667	CTG_1	2360001	2370000	0.2	CTG_1	1980001	1990000	0	CTG_1	11690001	11700000	0.355556	CTG_1	9580001	9590000	0.1625	CTG_1	8730001	8740000	0
CTG_1	2630001	2640000	0.466667	CTG_1	2360001	2370000	0.325	CTG_1	1980001	1990000	0	CTG_1	11690001	11700000	0	CTG_1	9580001	9590000	0	CTG_1	8730001	8740000	0
CTG_1	2750001	2760000	0	CTG_1	2360001	2370000	0	CTG_1	1980001	1990000	0	CTG_1	11690001	11700000	0	CTG_1	9610001	9620000	0	CTG_1	8730001	8740000	0
CTG_1	2750001	2760000	0.2	CTG_1	2360001	2370000	0	CTG_1	1980001	1990000	0	CTG_1	13050001	13060000	0	CTG_1	9610001	9620000	0	CTG_1	8730001	8740000	0
CTG_1	2750001	2760000	0.25	CTG_1	2400001	2410000	0.465116	CTG_1	1980001	1990000	0	CTG_1	13050001	13060000	0	CTG_1	9610001	9620000	0	CTG_1	8880001	8890000	0
CTG_1	2750001	2760000	0.263736	CTG_1	2400001	2410000	0.0714286	CTG_1	1980001	1990000	0	CTG_1	13050001	13060000	0.2	CTG_1	9610001	9620000	0	CTG_1	8880001	8890000	0
CTG_1	2750001	2760000	0.466667	CTG_1	2400001	2410000	0	CTG_1	1980001	1990000	0	CTG_1	13050001	13060000	0.428571	CTG_1	9610001	9620000	0.2	CTG_1	8880001	8890000	0
CTG_1	2830001	2840000	0	CTG_1	2400001	2410000	0.184834	CTG_1	2010001	2020000	0	CTG_1	13050001	13060000	0	CTG_1	9610001	9620000	0	CTG_1	8880001	8890000	0
CTG_1	2830001	2840000	0	CTG_1	2400001	2410000	0	CTG_1	2010001	2020000	0.30303	CTG_1	13050001	13060000	0	CTG_1	9610001	9620000	0	CTG_1	8880001	8890000	0
CTG_1	2830001	2840000	0	CTG_1	2400001	2410000	0.233333	CTG_1	2010001	2020000	0	CTG_1	13050001	13060000	0	CTG_1	9610001	9620000	0.233333	CTG_1	8880001	8890000	0
CTG_1	2830001	2840000	0	CTG_1	2400001	2410000	0	CTG_1	2010001	2020000	0.30303	CTG_1	13050001	13060000	0	CTG_1	9610001	9620000	0	CTG_1	8880001	8890000	0
CTG_1	2830001	2840000	0	CTG_1	2400001	2410000	0.219178	CTG_1	2010001	2020000	0.428571	CTG_1	13750001	13760000	0	CTG_1	9800001	9810000	0.535714	CTG_1	8880001	8890000	0
CTG_1	2830001	2840000	0	CTG_1	2400001	2410000	0.209677	CTG_1	2010001	2020000	0	CTG_1	13750001	13760000	0	CTG_1	9800001	9810000	0.535714	CTG_1	8880001	8890000	0
CTG_1	2860001	2870000	0.530303	CTG_1	2430001	2440000	0.5	CTG_1	2010001	2020000	0.25	CTG_1	13750001	13760000	0	CTG_1	9800001	9810000	0.25	CTG_1	8880001	8890000	0
CTG_1	2860001	2870000	0	CTG_1	2430001	2440000	0	CTG_1	2010001	2020000	0.263736	CTG_1	13750001	13760000	0	CTG_1	9800001	9810000	0.428571	CTG_1	8980001	8990000	0
CTG_1	2860001	2870000	0	CTG_1	2430001	2440000	0.166667	CTG_1	2010001	2020000	0.527473	CTG_1	13750001	13760000	0	CTG_1	9800001	9810000	0.555556	CTG_1	8980001	8990000	0
CTG_1	2860001	2870000	0.466667	CTG_1	2430001	2440000	0	CTG_1	2010001	2020000	0.333333	CTG_1	13750001	13760000	0	CTG_1	9800001	9810000	0.142857	CTG_1	8980001	8990000	0
CTG_1	2860001	2870000	0.533333	CTG_1	2430001	2440000	0	CTG_1	2010001	2020000	0	CTG_1	13750001	13760000	0	CTG_1	9800001	9810000	0.5	CTG_1	8980001	8990000	0
CTG_1	2860001	2870000	0	CTG_1	2430001	2440000	0.125	CTG_1	2040001	2050000	0	CTG_1	13910001	13920000	0	CTG_1	9800001	9810000	0.125	CTG_1	8980001	8990000	0
CTG_1	3300001	3310000	0.533333	CTG_1	2430001	2440000	0	CTG_1	2040001	2050000	0	CTG_1	13910001	13920000	0	CTG_1	9800001	9810000	0	CTG_1	8980001	8990000	0
CTG_1	3300001	3310000	0.263736	CTG_1	2430001	2440000	0.2	CTG_1	2040001	2050000	0	CTG_1	13910001	13920000	0	CTG_1	9840001	9850000	0	CTG_1	8980001	8990000	0.125
CTG_1	3300001	3310000	0.428571	CTG_1	2510001	2520000	0.4	CTG_1	2040001	2050000	0.142857	CTG_1	13910001	13920000	0	CTG_1	9840001	9850000	0	CTG_1	8980001	8990000	0
CTG_1	3300001	3310000	0	CTG_1	2510001	2520000	0	CTG_1	2040001	2050000	0.428571	CTG_1	13910001	13920000	0	CTG_1	9840001	9850000	0	CTG_1	8980001	8990000	0.263736
CTG_1	3300001	3310000	0.535714	CTG_1	2510001	2520000	0.142857	CTG_1	2040001	2050000	0.166667	CTG_1	13910001	13920000	0	CTG_1	9840001	9850000	0	CTG_1	8980001	8990000	0
CTG_1	3300001	3310000	0	CTG_1	2510001	2520000	0	CTG_1	2040001	2050000	0	CTG_1	13910001	13920000	0.355556	CTG_1	9840001	9850000	0	CTG_1	8980001	8990000	0
CTG_1	3300001	3310000	0.545455	CTG_1	2510001	2520000	0	CTG_1	2040001	2050000	0.263736	CTG_1	13910001	13920000	0	CTG_1	9840001	9850000	0	CTG_1	9210001	9220000	0
CTG_1	3340001	3350000	0	CTG_1	2510001	2520000	0	CTG_1	2040001	2050000	0.166667	CTG_1	13960001	13970000	0	CTG_1	9840001	9850000	0	CTG_1	9210001	9220000	0
CTG_1	3340001	3350000	0	CTG_1	2510001	2520000	0	CTG_1	2070001	2080000	0	CTG_1	13960001	13970000	0	CTG_1	9960001	9970000	0.116667	CTG_1	9210001	9220000	0
CTG_1	3340001	3350000	0	CTG_1	2510001	2520000	0.263736	CTG_1	2070001	2080000	0	CTG_1	13960001	13970000	0	CTG_1	9960001	9970000	0.125	CTG_1	9210001	9220000	0
CTG_1	3340001	3350000	0	CTG_1	2510001	2520000	0	CTG_1	2070001	2080000	0	CTG_1	13960001	13970000	0	CTG_1	9960001	9970000	0.125	CTG_1	9210001	9220000	0
CTG_1	3340001	3350000	0	CTG_1	2540001	2550000	0.0625	CTG_1	2070001	2080000	0	CTG_1	13960001	13970000	0	CTG_1	9960001	9970000	0	CTG_1	9210001	9220000	0
CTG_1	3340001	3350000	0	CTG_1	2540001	2550000	0.131868	CTG_1	2070001	2080000	0	CTG_1	13960001	13970000	0	CTG_1	9960001	9970000	0.179167	CTG_1	9210001	9220000	0
CTG_1	3340001	3350000	0	CTG_1	2540001	2550000	0.229167	CTG_1	2070001	2080000	0	CTG_1	13960001	13970000	0	CTG_1	9960001	9970000	0	CTG_1	9210001	9220000	0
CTG_1	3340001	3350000	0	CTG_1	2540001	2550000	0.2	CTG_1	2070001	2080000	0	CTG_1	14980001	14990000	0	CTG_1	9960001	9970000	0	CTG_1	9210001	9220000	0
CTG_1	3470001	3480000	0.466667	CTG_1	2540001	2550000	0	CTG_1	2070001	2080000	0	CTG_1	14980001	14990000	0.533333	CTG_1	9960001	9970000	0.333333	CTG_1	9210001	9220000	0
CTG_1	3470001	3480000	0	CTG_1	2540001	2550000	0.466667	CTG_1	2070001	2080000	0	CTG_1	14980001	14990000	0	CTG_1	9960001	9970000	0.2	CTG_1	9560001	9570000	0.533333
CTG_1	3470001	3480000	0.25	CTG_1	2540001	2550000	0	CTG_1	2070001	2080000	0	CTG_1	14980001	14990000	0	CTG_1	10300001	10310000	0	CTG_1	9560001	9570000	0.30303
CTG_1	3470001	3480000	0.533333	CTG_1	2540001	2550000	0.0958904	CTG_1	2070001	2080000	0	CTG_1	14980001	14990000	0	CTG_1	10300001	10310000	0.535714	CTG_1	9560001	9570000	0.43956
CTG_1	3470001	3480000	0.428571	CTG_1	2540001	2550000	0	CTG_1	2090001	2100000	0	CTG_1	14980001	14990000	0.25	CTG_1	10300001	10310000	0.535714	CTG_1	9560001	9570000	0.535714
CTG_1	3470001	3480000	0.533333	CTG_1	2560001	2570000	0	CTG_1	2090001	2100000	0.166667	CTG_1	14980001	14990000	0	CTG_1	10300001	10310000	0.142857	CTG_1	9560001	9570000	0.466667
CTG_1	3470001	3480000	0.263736	CTG_1	2560001	2570000	0.246445	CTG_1	2090001	2100000	0	CTG_1	14980001	14990000	0	CTG_1	10300001	10310000	0.325	CTG_1	9560001	9570000	0.530303
CTG_1	3470001	3480000	0.2	CTG_1	2560001	2570000	0.0616114	CTG_1	2090001	2100000	0.142857	CTG_1	15560001	15570000	0.25	CTG_1	10300001	10310000	0.142857	CTG_1	9560001	9570000	0.527473
CTG_1	3480001	3490000	0.25	CTG_1	2560001	2570000	0.0714286	CTG_1	2090001	2100000	0.409091	CTG_1	15560001	15570000	0.2	CTG_1	10300001	10310000	0	CTG_1	9560001	9570000	0.263736
CTG_1	3480001	3490000	0	CTG_1	2560001	2570000	0.214286	CTG_1	2090001	2100000	0.25	CTG_1	15560001	15570000	0	CTG_1	10300001	10310000	0.25	CTG_1	9560001	9570000	0.333333
CTG_1	3480001	3490000	0.5	CTG_1	2560001	2570000	0.2	CTG_1	2090001	2100000	0.355556	CTG_1	15560001	15570000	0	CTG_1	10300001	10310000	0.355556	CTG_1	9560001	9570000	0.533333
CTG_1	3480001	3490000	0.535714	CTG_1	2560001	2570000	0.0958904	CTG_1	2090001	2100000	0	CTG_1	15560001	15570000	0.355556	CTG_1	10820001	10830000	0	CTG_1	9570001	9580000	0
CTG_1	3480001	3490000	0.465116	CTG_1	2560001	2570000	0	CTG_1	2090001	2100000	0.533333	CTG_1	15560001	15570000	0.466667	CTG_1	10820001	10830000	0	CTG_1	9570001	9580000	0
CTG_1	3480001	3490000	0.374408	CTG_1	2560001	2570000	0.1	CTG_1	2090001	2100000	0.166667	CTG_1	15560001	15570000	0.333333	CTG_1	10820001	10830000	0	CTG_1	9570001	9580000	0
CTG_1	3480001	3490000	0.484848	CTG_1	2580001	2590000	0	CTG_1	2100001	2110000	0.2	CTG_1	15560001	15570000	0.325	CTG_1	10820001	10830000	0.125	CTG_1	9570001	9580000	0
CTG_1	3500001	3510000	0	CTG_1	2580001	2590000	0.2	CTG_1	2100001	2110000	0	CTG_1	16020001	16030000	0.125	CTG_1	10820001	10830000	0	CTG_1	9570001	9580000	0
CTG_1	3500001	3510000	0	CTG_1	2580001	2590000	0.355556	CTG_1	2100001	2110000	0	CTG_1	16020001	16030000	0	CTG_1	10820001	10830000	0	CTG_1	9570001	9580000	0
CTG_1	3500001	3510000	0	CTG_1	2580001	2590000	0	CTG_1	2100001	2110000	0	CTG_1	16020001	16030000	0	CTG_1	10820001	10830000	0	CTG_1	9570001	9580000	0
CTG_1	3500001	3510000	0	CTG_1	2580001	2590000	0.125	CTG_1	2100001	2110000	0.25	CTG_1	16020001	16030000	0	CTG_1	10820001	10830000	0	CTG_1	9570001	9580000	0.43956
CTG_1	3500001	3510000	0	CTG_1	2580001	2590000	0.325	CTG_1	2100001	2110000	0	CTG_1	16020001	16030000	0	CTG_1	10820001	10830000	0	CTG_1	9570001	9580000	0.25
CTG_1	3500001	3510000	0	CTG_1	2580001	2590000	0	CTG_1	2100001	2110000	0	CTG_1	16020001	16030000	0	CTG_1	10970001	10980000	0.533333	CTG_1	9570001	9580000	0
CTG_1	3500001	3510000	0	CTG_1	2580001	2590000	0.125	CTG_1	2100001	2110000	0	CTG_1	16020001	16030000	0	CTG_1	10970001	10980000	0	CTG_1	9580001	9590000	0
CTG_1	3500001	3510000	0	CTG_1	2580001	2590000	0	CTG_1	2100001	2110000	0	CTG_1	16030001	16040000	0.466667	CTG_1	10970001	10980000	0	CTG_1	9580001	9590000	0
CTG_1	3580001	3590000	0.333333	CTG_1	2630001	2640000	0.43956	CTG_1	2100001	2110000	0	CTG_1	16030001	16040000	0.0833333	CTG_1	10970001	10980000	0	CTG_1	9580001	9590000	0
CTG_1	3580001	3590000	0.428571	CTG_1	2630001	2640000	0	CTG_1	2100001	2110000	0	CTG_1	16030001	16040000	0	CTG_1	10970001	10980000	0	CTG_1	9580001	9590000	0.127389
CTG_1	3580001	3590000	0.533333	CTG_1	2630001	2640000	0.325	CTG_1	2230001	2240000	0.30303	CTG_1	16030001	16040000	0.116279	CTG_1	10970001	10980000	0	CTG_1	9580001	9590000	0.0833333
CTG_1	3580001	3590000	0.533333	CTG_1	2630001	2640000	0	CTG_1	2230001	2240000	0.428571	CTG_1	16030001	16040000	0.205479	CTG_1	10970001	10980000	0	CTG_1	9580001	9590000	0.355556
CTG_1	3580001	3590000	0.4	CTG_1	2630001	2640000	0.355556	CTG_1	2230001	2240000	0.484848	CTG_1	16030001	16040000	0.287671	CTG_1	10970001	10980000	0.233333	CTG_1	9580001	9590000	0.0828025
CTG_1	3580001	3590000	0.484848	CTG_1	2630001	2640000	0	CTG_1	2230001	2240000	0.142857	CTG_1	16030001	16040000	0.348837	CTG_1	10970001	10980000	0	CTG_1	9580001	9590000	0
CTG_1	3660001	3670000	0	CTG_1	2750001	2760000	0.355556	CTG_1	2230001	2240000	0	CTG_1	16030001	16040000	0.2625	CTG_1	11680001	11690000	0	CTG_1	9580001	9590000	0.247253
CTG_1	3660001	3670000	0	CTG_1	2750001	2760000	0	CTG_1	2230001	2240000	0.30303	CTG_10	80001	90000	0	CTG_1	11680001	11690000	0	CTG_1	9580001	9590000	0
CTG_1	3660001	3670000	0	CTG_1	2750001	2760000	0	CTG_1	2230001	2240000	0.355556	CTG_10	80001	90000	0	CTG_1	11680001	11690000	0	CTG_1	9580001	9590000	0.125
CTG_1	3660001	3670000	0	CTG_1	2750001	2760000	0.25	CTG_1	2230001	2240000	0.25	CTG_10	80001	90000	0	CTG_1	11680001	11690000	0	CTG_1	9610001	9620000	0
CTG_1	3660001	3670000	0	CTG_1	2750001	2760000	0	CTG_1	2230001	2240000	0.2	CTG_10	80001	90000	0	CTG_1	11680001	11690000	0	CTG_1	9610001	9620000	0
CTG_1	3660001	3670000	0	CTG_1	2750001	2760000	0	CTG_1	2230001	2240000	0	CTG_10	80001	90000	0	CTG_1	11680001	11690000	0	CTG_1	9610001	9620000	0
CTG_1	3660001	3670000	0	CTG_1	2750001	2760000	0.362637	CTG_1	2230001	2240000	0	CTG_10	80001	90000	0	CTG_1	11680001	11690000	0	CTG_1	9610001	9620000	0.142857
CTG_1	3660001	3670000	0	CTG_1	2750001	2760000	0	CTG_1	2330001	2340000	0	CTG_10	80001	90000	0	CTG_1	11680001	11690000	0	CTG_1	9610001	9620000	0
CTG_1	3760001	3770000	0	CTG_1	2750001	2760000	0.43956	CTG_1	2330001	2340000	0	CTG_10	1860001	1870000	0.5	CTG_1	11680001	11690000	0	CTG_1	9610001	9620000	0.25
CTG_1	3760001	3770000	0	CTG_1	2830001	2840000	0.2	CTG_1	2330001	2340000	0.25	CTG_10	1860001	1870000	0.533333	CTG_1	11690001	11700000	0	CTG_1	9610001	9620000	0.166667
CTG_1	3760001	3770000	0	CTG_1	2830001	2840000	0.2	CTG_1	2330001	2340000	0.2	CTG_10	1860001	1870000	0.535714	CTG_1	11690001	11700000	0.527473	CTG_1	9610001	9620000	0
CTG_1	3760001	3770000	0	CTG_1	2830001	2840000	0	CTG_1	2330001	2340000	0	CTG_10	1860001	1870000	0.428571	CTG_1	11690001	11700000	0.233333	CTG_1	9610001	9620000	0
CTG_1	3760001	3770000	0	CTG_1	2830001	2840000	0	CTG_1	2330001	2340000	0.142857	CTG_10	1860001	1870000	0.333333	CTG_1	11690001	11700000	0.4	CTG_1	9610001	9620000	0
CTG_1	3760001	3770000	0	CTG_1	2830001	2840000	0.233333	CTG_1	2330001	2340000	0.362637	CTG_10	1860001	1870000	0.466667	CTG_1	11690001	11700000	0	CTG_1	9610001	9620000	0.25
CTG_1	3760001	3770000	0	CTG_1	2830001	2840000	0.30303	CTG_1	2330001	2340000	0	CTG_10	1860001	1870000	0.535714	CTG_1	11690001	11700000	0	CTG_1	9800001	9810000	0
CTG_1	3760001	3770000	0	CTG_1	2830001	2840000	0	CTG_1	2330001	2340000	0	CTG_10	2400001	2410000	0	CTG_1	11690001	11700000	0.2	CTG_1	9800001	9810000	0
CTG_1	3870001	3880000	0.324324	CTG_1	2830001	2840000	0.125	CTG_1	2330001	2340000	0.2	CTG_10	2400001	2410000	0	CTG_1	11690001	11700000	0	CTG_1	9800001	9810000	0
CTG_1	3870001	3880000	0.0616114	CTG_1	2860001	2870000	0	CTG_1	2360001	2370000	0	CTG_10	2400001	2410000	0.2	CTG_1	13050001	13060000	0	CTG_1	9800001	9810000	0
CTG_1	3870001	3880000	0.466667	CTG_1	2860001	2870000	0	CTG_1	2360001	2370000	0	CTG_10	2400001	2410000	0	CTG_1	13050001	13060000	0.428571	CTG_1	9800001	9810000	0
CTG_1	3870001	3880000	0.285714	CTG_1	2860001	2870000	0	CTG_1	2360001	2370000	0	CTG_10	2400001	2410000	0.233333	CTG_1	13050001	13060000	0.428571	CTG_1	9800001	9810000	0
CTG_1	3870001	3880000	0	CTG_1	2860001	2870000	0	CTG_1	2360001	2370000	0	CTG_10	2400001	2410000	0	CTG_1	13050001	13060000	0.428571	CTG_1	9800001	9810000	0
CTG_1	3870001	3880000	0.186047	CTG_1	2860001	2870000	0	CTG_1	2360001	2370000	0.25	CTG_10	3110001	3120000	0.555556	CTG_1	13050001	13060000	0.527473	CTG_1	9800001	9810000	0
CTG_1	3870001	3880000	0.214286	CTG_1	2860001	2870000	0	CTG_1	2360001	2370000	0	CTG_10	3110001	3120000	0	CTG_1	13050001	13060000	0.43956	CTG_1	9800001	9810000	0
CTG_1	3880001	3890000	0.555556	CTG_1	2860001	2870000	0.428571	CTG_1	2360001	2370000	0.166667	CTG_10	3110001	3120000	0.4	CTG_1	13050001	13060000	0.43956	CTG_1	9800001	9810000	0
CTG_1	3880001	3890000	0.533333	CTG_1	2860001	2870000	0	CTG_1	2360001	2370000	0.166667	CTG_10	3110001	3120000	0.533333	CTG_1	13050001	13060000	0	CTG_1	9800001	9810000	0
CTG_1	3880001	3890000	0	CTG_1	2860001	2870000	0	CTG_1	2360001	2370000	0.25	CTG_10	3310001	3320000	0	CTG_1	13050001	13060000	0.525	CTG_1	9840001	9850000	0
CTG_1	3880001	3890000	0.25	CTG_1	3300001	3310000	0	CTG_1	2400001	2410000	0	CTG_10	3310001	3320000	0	CTG_1	13750001	13760000	0.355556	CTG_1	9840001	9850000	0
CTG_1	3880001	3890000	0.233333	CTG_1	3300001	3310000	0	CTG_1	2400001	2410000	0	CTG_10	3310001	3320000	0	CTG_1	13750001	13760000	0.538462	CTG_1	9840001	9850000	0
CTG_1	3880001	3890000	0.533333	CTG_1	3300001	3310000	0.355556	CTG_1	2400001	2410000	0	CTG_10	3310001	3320000	0	CTG_1	13750001	13760000	0.362637	CTG_1	9840001	9850000	0
CTG_1	3880001	3890000	0	CTG_1	3300001	3310000	0.535714	CTG_1	2400001	2410000	0	CTG_10	3310001	3320000	0	CTG_1	13750001	13760000	0.233333	CTG_1	9840001	9850000	0
CTG_1	3920001	3930000	0	CTG_1	3300001	3310000	0	CTG_1	2400001	2410000	0	CTG_10	3310001	3320000	0	CTG_1	13750001	13760000	0	CTG_1	9840001	9850000	0
CTG_1	3920001	3930000	0	CTG_1	3300001	3310000	0	CTG_1	2400001	2410000	0.242647	CTG_10	3310001	3320000	0	CTG_1	13750001	13760000	0.535714	CTG_1	9840001	9850000	0
CTG_1	3920001	3930000	0	CTG_1	3300001	3310000	0	CTG_1	2400001	2410000	0	CTG_10	3760001	3770000	0	CTG_1	13750001	13760000	0	CTG_1	9840001	9850000	0
CTG_1	3920001	3930000	0	CTG_1	3300001	3310000	0.2	CTG_1	2400001	2410000	0	CTG_10	3760001	3770000	0	CTG_1	13750001	13760000	0.355556	CTG_1	9840001	9850000	0.43956
CTG_1	3920001	3930000	0	CTG_1	3340001	3350000	0	CTG_1	2400001	2410000	0	CTG_10	3760001	3770000	0	CTG_1	13910001	13920000	0	CTG_1	9840001	9850000	0
CTG_1	3920001	3930000	0	CTG_1	3340001	3350000	0.533333	CTG_1	2400001	2410000	0	CTG_10	3760001	3770000	0	CTG_1	13910001	13920000	0	CTG_1	9960001	9970000	0
CTG_1	3920001	3930000	0	CTG_1	3340001	3350000	0.428571	CTG_1	2430001	2440000	0	CTG_10	3760001	3770000	0	CTG_1	13910001	13920000	0	CTG_1	9960001	9970000	0.234848
CTG_1	3920001	3930000	0	CTG_1	3340001	3350000	0.4	CTG_1	2430001	2440000	0.142857	CTG_10	3760001	3770000	0.2	CTG_1	13910001	13920000	0	CTG_1	9960001	9970000	0.428571
CTG_1	3930001	3940000	0	CTG_1	3340001	3350000	0.233333	CTG_1	2430001	2440000	0.2	CTG_10	4670001	4680000	0.125	CTG_1	13910001	13920000	0.533333	CTG_1	9960001	9970000	0.0700637
CTG_1	3930001	3940000	0	CTG_1	3340001	3350000	0.125	CTG_1	2430001	2440000	0	CTG_10	4670001	4680000	0	CTG_1	13910001	13920000	0	CTG_1	9960001	9970000	0
CTG_1	3930001	3940000	0	CTG_1	3340001	3350000	0	CTG_1	2430001	2440000	0.533333	CTG_10	4670001	4680000	0	CTG_1	13910001	13920000	0	CTG_1	9960001	9970000	0
CTG_1	3930001	3940000	0	CTG_1	3340001	3350000	0	CTG_1	2430001	2440000	0	CTG_10	4670001	4680000	0.25	CTG_1	13910001	13920000	0.233333	CTG_1	9960001	9970000	0
CTG_1	3930001	3940000	0	CTG_1	3470001	3480000	0	CTG_1	2430001	2440000	0.142857	CTG_10	4670001	4680000	0	CTG_1	13910001	13920000	0	CTG_1	9960001	9970000	0
CTG_1	3930001	3940000	0	CTG_1	3470001	3480000	0	CTG_1	2430001	2440000	0.25	CTG_10	4670001	4680000	0	CTG_1	13960001	13970000	0	CTG_1	9960001	9970000	0.280255
CTG_1	3930001	3940000	0	CTG_1	3470001	3480000	0	CTG_1	2430001	2440000	0.30303	CTG_10	4670001	4680000	0	CTG_1	13960001	13970000	0	CTG_1	9960001	9970000	0.428571
CTG_1	3950001	3960000	0	CTG_1	3470001	3480000	0	CTG_1	2510001	2520000	0	CTG_10	5230001	5240000	0	CTG_1	13960001	13970000	0	CTG_1	9960001	9970000	0.1
CTG_1	3950001	3960000	0	CTG_1	3470001	3480000	0	CTG_1	2510001	2520000	0	CTG_10	5230001	5240000	0	CTG_1	13960001	13970000	0	CTG_1	10300001	10310000	0.30303
CTG_1	3950001	3960000	0	CTG_1	3470001	3480000	0.25	CTG_1	2510001	2520000	0.571429	CTG_10	5230001	5240000	0	CTG_1	13960001	13970000	0	CTG_1	10300001	10310000	0.409091
CTG_1	3950001	3960000	0	CTG_1	3470001	3480000	0.2	CTG_1	2510001	2520000	0	CTG_10	5230001	5240000	0	CTG_1	13960001	13970000	0	CTG_1	10300001	10310000	0
CTG_1	3950001	3960000	0	CTG_1	3470001	3480000	0.25	CTG_1	2510001	2520000	0.333333	CTG_10	5230001	5240000	0	CTG_1	13960001	13970000	0	CTG_1	10300001	10310000	0.263736
CTG_1	3950001	3960000	0	CTG_1	3470001	3480000	0.25	CTG_1	2510001	2520000	0.494505	CTG_10	5230001	5240000	0	CTG_1	13960001	13970000	0	CTG_1	10300001	10310000	0
CTG_1	3980001	3990000	0.125	CTG_1	3480001	3490000	0	CTG_1	2510001	2520000	0.362637	CTG_10	5230001	5240000	0	CTG_1	13960001	13970000	0	CTG_1	10300001	10310000	0.466667
CTG_1	3980001	3990000	0	CTG_1	3480001	3490000	0	CTG_1	2510001	2520000	0.535714	CTG_10	5230001	5240000	0	CTG_1	14980001	14990000	0.142857	CTG_1	10300001	10310000	0.2
CTG_1	3980001	3990000	0	CTG_1	3480001	3490000	0	CTG_1	2510001	2520000	0	CTG_10	5280001	5290000	0.355556	CTG_1	14980001	14990000	0.142857	CTG_1	10300001	10310000	0.166667
CTG_1	3980001	3990000	0.2	CTG_1	3480001	3490000	0	CTG_1	2540001	2550000	0.267857	CTG_10	5280001	5290000	0	CTG_1	14980001	14990000	0	CTG_1	10300001	10310000	0
CTG_1	3980001	3990000	0	CTG_1	3480001	3490000	0.287671	CTG_1	2540001	2550000	0	CTG_10	5280001	5290000	0.6	CTG_1	14980001	14990000	0	CTG_1	10300001	10310000	0.333333
CTG_1	3980001	3990000	0	CTG_1	3480001	3490000	0	CTG_1	2540001	2550000	0.123288	CTG_10	5280001	5290000	0.533333	CTG_1	14980001	14990000	0	CTG_1	10820001	10830000	0
CTG_1	3980001	3990000	0.355556	CTG_1	3480001	3490000	0.506849	CTG_1	2540001	2550000	0.287671	CTG_10	5280001	5290000	0.571429	CTG_1	14980001	14990000	0	CTG_1	10820001	10830000	0.0828025
CTG_1	3980001	3990000	0	CTG_1	3480001	3490000	0.219178	CTG_1	2540001	2550000	0	CTG_10	5280001	5290000	0.535714	CTG_1	14980001	14990000	0.166667	CTG_1	10820001	10830000	0.0714286
CTG_1	3990001	4000000	0	CTG_1	3480001	3490000	0	CTG_1	2540001	2550000	0	CTG_10	5280001	5290000	0.525	CTG_1	14980001	14990000	0.2	CTG_1	10820001	10830000	0
CTG_1	3990001	4000000	0	CTG_1	3500001	3510000	0	CTG_1	2540001	2550000	0.127389	CTG_10	5280001	5290000	0.530303	CTG_1	14980001	14990000	0.263736	CTG_1	10820001	10830000	0.0990991
CTG_1	3990001	4000000	0	CTG_1	3500001	3510000	0.125	CTG_1	2540001	2550000	0.0714286	CTG_10	5320001	5330000	0	CTG_1	15560001	15570000	0.458333	CTG_1	10820001	10830000	0
CTG_1	3990001	4000000	0	CTG_1	3500001	3510000	0.142857	CTG_1	2540001	2550000	0	CTG_10	5320001	5330000	0	CTG_1	15560001	15570000	0.525	CTG_1	10820001	10830000	0
CTG_1	3990001	4000000	0.1	CTG_1	3500001	3510000	0.263736	CTG_1	2540001	2550000	0.18018	CTG_10	5320001	5330000	0	CTG_1	15560001	15570000	0.458333	CTG_1	10820001	10830000	0.261261
CTG_1	3990001	4000000	0.125	CTG_1	3500001	3510000	0.263736	CTG_1	2540001	2550000	0.33758	CTG_10	5320001	5330000	0	CTG_1	15560001	15570000	0.571429	CTG_1	10820001	10830000	0.362637
CTG_1	3990001	4000000	0.172043	CTG_1	3500001	3510000	0	CTG_1	2560001	2570000	0	CTG_10	5320001	5330000	0	CTG_1	15560001	15570000	0.466667	CTG_1	10820001	10830000	0.395349
CTG_1	3990001	4000000	0	CTG_1	3500001	3510000	0	CTG_1	2560001	2570000	0.30303	CTG_10	5320001	5330000	0	CTG_1	15560001	15570000	0.533333	CTG_1	10820001	10830000	0
CTG_1	4090001	4100000	0.266667	CTG_1	3500001	3510000	0	CTG_1	2560001	2570000	0	CTG_10	5800001	5810000	0	CTG_1	15560001	15570000	0.458333	CTG_1	10970001	10980000	0
CTG_1	4090001	4100000	0.233333	CTG_1	3500001	3510000	0.355556	CTG_1	2560001	2570000	0.277778	CTG_10	5800001	5810000	0	CTG_1	16020001	16030000	0.533333	CTG_1	10970001	10980000	0
CTG_1	4090001	4100000	0.494505	CTG_1	3580001	3590000	0.533333	CTG_1	2560001	2570000	0	CTG_10	5800001	5810000	0	CTG_1	16020001	16030000	0.2	CTG_1	10970001	10980000	0
CTG_1	4090001	4100000	0.125	CTG_1	3580001	3590000	0	CTG_1	2560001	2570000	0.333333	CTG_10	5800001	5810000	0	CTG_1	16020001	16030000	0.428571	CTG_1	10970001	10980000	0
CTG_1	4090001	4100000	0.535714	CTG_1	3580001	3590000	0.533333	CTG_1	2560001	2570000	0.0828025	CTG_10	5800001	5810000	0	CTG_1	16020001	16030000	0	CTG_1	10970001	10980000	0
CTG_1	4090001	4100000	0.27907	CTG_1	3580001	3590000	0.533333	CTG_1	2560001	2570000	0	CTG_10	5800001	5810000	0	CTG_1	16020001	16030000	0	CTG_1	10970001	10980000	0
CTG_1	4090001	4100000	0.6	CTG_1	3580001	3590000	0.125	CTG_1	2560001	2570000	0.25	CTG_10	5800001	5810000	0	CTG_1	16020001	16030000	0.4	CTG_1	10970001	10980000	0.355556
CTG_1	4090001	4100000	0.30303	CTG_1	3580001	3590000	0	CTG_1	2560001	2570000	0	CTG_10	6410001	6420000	0	CTG_1	16020001	16030000	0.263736	CTG_1	10970001	10980000	0.142857
CTG_1	4130001	4140000	0.30303	CTG_1	3580001	3590000	0	CTG_1	2560001	2570000	0	CTG_10	6410001	6420000	0	CTG_1	16020001	16030000	0.233333	CTG_1	10970001	10980000	0
CTG_1	4130001	4140000	0.333333	CTG_1	3580001	3590000	0	CTG_1	2580001	2590000	0.484848	CTG_10	6410001	6420000	0	CTG_1	16020001	16030000	0.233333	CTG_1	10970001	10980000	0
CTG_1	4130001	4140000	0.333333	CTG_1	3580001	3590000	0.535714	CTG_1	2580001	2590000	0	CTG_10	6410001	6420000	0	CTG_1	16030001	16040000	0.179167	CTG_1	10970001	10980000	0
CTG_1	4130001	4140000	0	CTG_1	3660001	3670000	0	CTG_1	2580001	2590000	0.30303	CTG_10	6410001	6420000	0	CTG_1	16030001	16040000	0	CTG_1	11680001	11690000	0
CTG_1	4130001	4140000	0.533333	CTG_1	3660001	3670000	0	CTG_1	2580001	2590000	0.142857	CTG_10	6410001	6420000	0	CTG_1	16030001	16040000	0.266667	CTG_1	11680001	11690000	0
CTG_1	4130001	4140000	0.525	CTG_1	3660001	3670000	0	CTG_1	2580001	2590000	0.30303	CTG_10	7430001	7440000	0	CTG_1	16030001	16040000	0.0625	CTG_1	11680001	11690000	0
CTG_1	4160001	4170000	0.25	CTG_1	3660001	3670000	0	CTG_1	2580001	2590000	0.355556	CTG_10	7430001	7440000	0	CTG_1	16030001	16040000	0	CTG_1	11680001	11690000	0
CTG_1	4160001	4170000	0	CTG_1	3660001	3670000	0	CTG_1	2580001	2590000	0.263736	CTG_10	7430001	7440000	0	CTG_1	16030001	16040000	0	CTG_1	11680001	11690000	0
CTG_1	4160001	4170000	0.333333	CTG_1	3660001	3670000	0	CTG_1	2580001	2590000	0	CTG_10	7430001	7440000	0	CTG_1	16030001	16040000	0.266667	CTG_1	11680001	11690000	0
CTG_1	4160001	4170000	0	CTG_1	3660001	3670000	0	CTG_1	2580001	2590000	0	CTG_10	7430001	7440000	0.233333	CTG_1	16030001	16040000	0.3625	CTG_1	11680001	11690000	0
CTG_1	4160001	4170000	0.355556	CTG_1	3660001	3670000	0	CTG_1	2580001	2590000	0.428571	CTG_10	7430001	7440000	0	CTG_10	80001	90000	0	CTG_1	11680001	11690000	0
CTG_1	4160001	4170000	0.25	CTG_1	3660001	3670000	0.233333	CTG_1	2630001	2640000	0	CTG_1022	280001	290000	0	CTG_10	80001	90000	0	CTG_1	11680001	11690000	0
CTG_1	4180001	4190000	0.142857	CTG_1	3760001	3770000	0	CTG_1	2630001	2640000	0.494505	CTG_1022	280001	290000	0	CTG_10	80001	90000	0	CTG_1	11680001	11690000	0
CTG_1	4180001	4190000	0	CTG_1	3760001	3770000	0	CTG_1	2630001	2640000	0.25	CTG_1022	280001	290000	0	CTG_10	80001	90000	0	CTG_1	11680001	11690000	0
CTG_1	4180001	4190000	0.535714	CTG_1	3760001	3770000	0	CTG_1	2630001	2640000	0.2	CTG_1022	280001	290000	0	CTG_10	80001	90000	0	CTG_1	11690001	11700000	0
CTG_1	4180001	4190000	0.355556	CTG_1	3760001	3770000	0	CTG_1	2630001	2640000	0	CTG_1022	280001	290000	0	CTG_10	80001	90000	0	CTG_1	11690001	11700000	0
CTG_1	4180001	4190000	0	CTG_1	3760001	3770000	0	CTG_1	2630001	2640000	0	CTG_1022	280001	290000	0	CTG_10	80001	90000	0	CTG_1	11690001	11700000	0
CTG_1	4180001	4190000	0	CTG_1	3760001	3770000	0	CTG_1	2630001	2640000	0.166667	CTG_1022	280001	290000	0	CTG_10	80001	90000	0	CTG_1	11690001	11700000	0
CTG_1	4380001	4390000	0.466667	CTG_1	3760001	3770000	0	CTG_1	2630001	2640000	0.362637	CTG_1022	1280001	1290000	0	CTG_10	80001	90000	0.25	CTG_1	11690001	11700000	0
CTG_1	4380001	4390000	0	CTG_1	3760001	3770000	0	CTG_1	2630001	2640000	0.6	CTG_1022	1280001	1290000	0	CTG_10	1860001	1870000	0	CTG_1	11690001	11700000	0
CTG_1	4380001	4390000	0.233333	CTG_1	3760001	3770000	0	CTG_1	2630001	2640000	0	CTG_1022	1280001	1290000	0	CTG_10	1860001	1870000	0	CTG_1	11690001	11700000	0
CTG_1	4380001	4390000	0.530303	CTG_1	3870001	3880000	0.266667	CTG_1	2630001	2640000	0.533333	CTG_1022	1280001	1290000	0	CTG_10	1860001	1870000	0	CTG_1	11690001	11700000	0
CTG_1	4380001	4390000	0	CTG_1	3870001	3880000	0	CTG_1	2750001	2760000	0	CTG_1022	1280001	1290000	0	CTG_10	1860001	1870000	0	CTG_1	11690001	11700000	0
CTG_1	4380001	4390000	0.533333	CTG_1	3870001	3880000	0	CTG_1	2750001	2760000	0.166667	CTG_1022	1280001	1290000	0	CTG_10	1860001	1870000	0.355556	CTG_1	11690001	11700000	0
CTG_1	4380001	4390000	0.355556	CTG_1	3870001	3880000	0.287671	CTG_1	2750001	2760000	0.2	CTG_1022	1280001	1290000	0	CTG_10	1860001	1870000	0	CTG_1	11690001	11700000	0
CTG_1	4410001	4420000	0	CTG_1	3870001	3880000	0	CTG_1	2750001	2760000	0.355556	CTG_1022	1280001	1290000	0	CTG_10	1860001	1870000	0	CTG_1	13050001	13060000	0.535714
CTG_1	4410001	4420000	0	CTG_1	3870001	3880000	0.172043	CTG_1	2750001	2760000	0	CTG_1022	1620001	1630000	0	CTG_10	1860001	1870000	0	CTG_1	13050001	13060000	0.409091
CTG_1	4410001	4420000	0	CTG_1	3870001	3880000	0.1625	CTG_1	2750001	2760000	0	CTG_1022	1620001	1630000	0	CTG_10	2400001	2410000	0	CTG_1	13050001	13060000	0
CTG_1	4410001	4420000	0	CTG_1	3870001	3880000	0	CTG_1	2750001	2760000	0	CTG_1022	1620001	1630000	0	CTG_10	2400001	2410000	0	CTG_1	13050001	13060000	0.355556
CTG_1	4410001	4420000	0	CTG_1	3870001	3880000	0	CTG_1	2750001	2760000	0.6	CTG_1022	1620001	1630000	0	CTG_10	2400001	2410000	0.125	CTG_1	13050001	13060000	0.466667
CTG_1	4410001	4420000	0	CTG_1	3880001	3890000	0	CTG_1	2750001	2760000	0.142857	CTG_1022	1620001	1630000	0	CTG_10	2400001	2410000	0.142857	CTG_1	13050001	13060000	0.30303
CTG_1	4410001	4420000	0	CTG_1	3880001	3890000	0	CTG_1	2750001	2760000	0.333333	CTG_1022	1620001	1630000	0	CTG_10	2400001	2410000	0.535714	CTG_1	13050001	13060000	0.362637
CTG_1	4490001	4500000	0.125	CTG_1	3880001	3890000	0	CTG_1	2750001	2760000	0	CTG_1022	1710001	1720000	0	CTG_10	2400001	2410000	0	CTG_1	13050001	13060000	0.409091
CTG_1	4490001	4500000	0	CTG_1	3880001	3890000	0.428571	CTG_1	2830001	2840000	0.166667	CTG_1022	1710001	1720000	0.355556	CTG_10	2400001	2410000	0	CTG_1	13050001	13060000	0
CTG_1	4490001	4500000	0	CTG_1	3880001	3890000	0	CTG_1	2830001	2840000	0	CTG_1022	1710001	1720000	0	CTG_10	2400001	2410000	0	CTG_1	13750001	13760000	0
CTG_1	4490001	4500000	0	CTG_1	3880001	3890000	0.142857	CTG_1	2830001	2840000	0	CTG_1022	1710001	1720000	0	CTG_10	2400001	2410000	0	CTG_1	13750001	13760000	0.428571
CTG_1	4490001	4500000	0	CTG_1	3880001	3890000	0	CTG_1	2830001	2840000	0	CTG_1022	1710001	1720000	0	CTG_10	3110001	3120000	0.2	CTG_1	13750001	13760000	0.355556
CTG_1	4490001	4500000	0	CTG_1	3880001	3890000	0	CTG_1	2830001	2840000	0	CTG_1022	1710001	1720000	0	CTG_10	3110001	3120000	0	CTG_1	13750001	13760000	0
CTG_1	4490001	4500000	0.355556	CTG_1	3920001	3930000	0.25	CTG_1	2830001	2840000	0.428571	CTG_1022	1710001	1720000	0	CTG_10	3110001	3120000	0	CTG_1	13750001	13760000	0
CTG_1	4540001	4550000	0	CTG_1	3920001	3930000	0	CTG_1	2830001	2840000	0.166667	CTG_1022	1710001	1720000	0	CTG_10	3110001	3120000	0	CTG_1	13750001	13760000	0.530303
CTG_1	4540001	4550000	0	CTG_1	3920001	3930000	0	CTG_1	2830001	2840000	0	CTG_1023	140001	150000	0.233333	CTG_10	3110001	3120000	0	CTG_1	13750001	13760000	0
CTG_1	4540001	4550000	0	CTG_1	3920001	3930000	0	CTG_1	2830001	2840000	0.362637	CTG_1023	140001	150000	0.533333	CTG_10	3110001	3120000	0	CTG_1	13750001	13760000	0
CTG_1	4540001	4550000	0	CTG_1	3920001	3930000	0.4	CTG_1	2830001	2840000	0	CTG_1023	140001	150000	0	CTG_10	3110001	3120000	0	CTG_1	13750001	13760000	0
CTG_1	4540001	4550000	0	CTG_1	3920001	3930000	0.362637	CTG_1	2860001	2870000	0	CTG_1023	140001	150000	0	CTG_10	3110001	3120000	0	CTG_1	13750001	13760000	0
CTG_1	4540001	4550000	0	CTG_1	3920001	3930000	0.263736	CTG_1	2860001	2870000	0	CTG_1023	140001	150000	0	CTG_10	3110001	3120000	0	CTG_1	13910001	13920000	0
CTG_1	4540001	4550000	0	CTG_1	3920001	3930000	0.166667	CTG_1	2860001	2870000	0	CTG_1023	140001	150000	0	CTG_10	3310001	3320000	0.125	CTG_1	13910001	13920000	0
CTG_1	4540001	4550000	0	CTG_1	3930001	3940000	0.125	CTG_1	2860001	2870000	0	CTG_1023	980001	990000	0	CTG_10	3310001	3320000	0	CTG_1	13910001	13920000	0
CTG_1	4550001	4560000	0	CTG_1	3930001	3940000	0.325	CTG_1	2860001	2870000	0	CTG_1023	980001	990000	0.233333	CTG_10	3310001	3320000	0	CTG_1	13910001	13920000	0
CTG_1	4550001	4560000	0	CTG_1	3930001	3940000	0.233333	CTG_1	2860001	2870000	0	CTG_1023	980001	990000	0	CTG_10	3310001	3320000	0	CTG_1	13910001	13920000	0
CTG_1	4550001	4560000	0	CTG_1	3930001	3940000	0.142857	CTG_1	2860001	2870000	0	CTG_1023	980001	990000	0	CTG_10	3310001	3320000	0	CTG_1	13910001	13920000	0
CTG_1	4550001	4560000	0	CTG_1	3930001	3940000	0	CTG_1	2860001	2870000	0	CTG_1023	980001	990000	0	CTG_10	3310001	3320000	0	CTG_1	13910001	13920000	0
CTG_1	4550001	4560000	0	CTG_1	3930001	3940000	0	CTG_1	2860001	2870000	0	CTG_1023	980001	990000	0	CTG_10	3310001	3320000	0	CTG_1	13910001	13920000	0
CTG_1	4550001	4560000	0	CTG_1	3930001	3940000	0	CTG_1	2860001	2870000	0	CTG_1023	980001	990000	0	CTG_10	3310001	3320000	0	CTG_1	13910001	13920000	0
CTG_1	4560001	4570000	0	CTG_1	3930001	3940000	0	CTG_1	3300001	3310000	0	CTG_1023	1210001	1220000	0	CTG_10	3310001	3320000	0.125	CTG_1	13960001	13970000	0
CTG_1	4560001	4570000	0	CTG_1	3930001	3940000	0	CTG_1	3300001	3310000	0	CTG_1023	1210001	1220000	0	CTG_10	3760001	3770000	0.125	CTG_1	13960001	13970000	0
CTG_1	4560001	4570000	0	CTG_1	3950001	3960000	0.458333	CTG_1	3300001	3310000	0	CTG_1023	1210001	1220000	0.116667	CTG_10	3760001	3770000	0.142857	CTG_1	13960001	13970000	0
CTG_1	4560001	4570000	0.25	CTG_1	3950001	3960000	0	CTG_1	3300001	3310000	0	CTG_1023	1210001	1220000	0	CTG_10	3760001	3770000	0	CTG_1	13960001	13970000	0
CTG_1	4560001	4570000	0	CTG_1	3950001	3960000	0.166667	CTG_1	3300001	3310000	0	CTG_1023	1210001	1220000	0	CTG_10	3760001	3770000	0	CTG_1	13960001	13970000	0
CTG_1	4560001	4570000	0	CTG_1	3950001	3960000	0.535714	CTG_1	3300001	3310000	0	CTG_1023	1210001	1220000	0.0352113	CTG_10	3760001	3770000	0	CTG_1	13960001	13970000	0
CTG_1	4560001	4570000	0	CTG_1	3950001	3960000	0.125	CTG_1	3300001	3310000	0	CTG_1023	1210001	1220000	0	CTG_10	3760001	3770000	0	CTG_1	13960001	13970000	0
CTG_1	4560001	4570000	0	CTG_1	3950001	3960000	0.2	CTG_1	3300001	3310000	0	CTG_1023	1210001	1220000	0	CTG_10	3760001	3770000	0	CTG_1	13960001	13970000	0
CTG_1	4570001	4580000	0.162791	CTG_1	3950001	3960000	0	CTG_1	3300001	3310000	0	CTG_1023	1400001	1410000	0	CTG_10	3760001	3770000	0.233333	CTG_1	13960001	13970000	0.362637
CTG_1	4570001	4580000	0.333333	CTG_1	3950001	3960000	0	CTG_1	3300001	3310000	0	CTG_1023	1400001	1410000	0	CTG_10	3760001	3770000	0	CTG_1	13960001	13970000	0.25
CTG_1	4570001	4580000	0.355556	CTG_1	3950001	3960000	0.2	CTG_1	3340001	3350000	0	CTG_1023	1400001	1410000	0	CTG_10	4670001	4680000	0.233333	CTG_1	14980001	14990000	0.333333
CTG_1	4570001	4580000	0.219178	CTG_1	3980001	3990000	0	CTG_1	3340001	3350000	0.333333	CTG_1023	1400001	1410000	0	CTG_10	4670001	4680000	0	CTG_1	14980001	14990000	0.43956
CTG_1	4570001	4580000	0.339286	CTG_1	3980001	3990000	0	CTG_1	3340001	3350000	0	CTG_1023	1400001	1410000	0	CTG_10	4670001	4680000	0.125	CTG_1	14980001	14990000	0
CTG_1	4570001	4580000	0.227488	CTG_1	3980001	3990000	0	CTG_1	3340001	3350000	0	CTG_1023	1400001	1410000	0.355556	CTG_10	4670001	4680000	0.125	CTG_1	14980001	14990000	0.263736
CTG_1	4570001	4580000	0	CTG_1	3980001	3990000	0.355556	CTG_1	3340001	3350000	0	CTG_1023	1400001	1410000	0	CTG_10	4670001	4680000	0	CTG_1	14980001	14990000	0.142857
CTG_1	4570001	4580000	0	CTG_1	3980001	3990000	0.263736	CTG_1	3340001	3350000	0	CTG_1023	1400001	1410000	0	CTG_10	4670001	4680000	0	CTG_1	14980001	14990000	0
CTG_1	4580001	4590000	0	CTG_1	3980001	3990000	0.125	CTG_1	3340001	3350000	0	CTG_1024	480001	490000	0.466667	CTG_10	4670001	4680000	0	CTG_1	14980001	14990000	0
CTG_1	4580001	4590000	0	CTG_1	3980001	3990000	0.263736	CTG_1	3340001	3350000	0	CTG_1024	480001	490000	0.533333	CTG_10	4670001	4680000	0	CTG_1	14980001	14990000	0.166667
CTG_1	4580001	4590000	0	CTG_1	3980001	3990000	0.166667	CTG_1	3340001	3350000	0	CTG_1024	480001	490000	0.535714	CTG_10	5230001	5240000	0	CTG_1	14980001	14990000	0.409091
CTG_1	4580001	4590000	0	CTG_1	3990001	4000000	0.233333	CTG_1	3470001	3480000	0	CTG_1024	480001	490000	0.263736	CTG_10	5230001	5240000	0	CTG_1	15560001	15570000	0.166667
CTG_1	4580001	4590000	0	CTG_1	3990001	4000000	0.116667	CTG_1	3470001	3480000	0	CTG_1024	480001	490000	0.333333	CTG_10	5230001	5240000	0	CTG_1	15560001	15570000	0
CTG_1	4640001	4650000	0	CTG_1	3990001	4000000	0.4	CTG_1	3470001	3480000	0	CTG_1024	480001	490000	0.428571	CTG_10	5230001	5240000	0	CTG_1	15560001	15570000	0
CTG_1	4640001	4650000	0	CTG_1	3990001	4000000	0.125	CTG_1	3470001	3480000	0	CTG_1024	480001	490000	0.355556	CTG_10	5230001	5240000	0	CTG_1	15560001	15570000	0
CTG_1	4640001	4650000	0	CTG_1	3990001	4000000	0	CTG_1	3470001	3480000	0	CTG_1024	850001	860000	0.458333	CTG_10	5230001	5240000	0.533333	CTG_1	15560001	15570000	0.484848
CTG_1	4640001	4650000	0	CTG_1	3990001	4000000	0.0616114	CTG_1	3470001	3480000	0	CTG_1024	850001	860000	0.466667	CTG_10	5230001	5240000	0	CTG_1	15560001	15570000	0.2
CTG_1	4640001	4650000	0	CTG_1	3990001	4000000	0.125	CTG_1	3470001	3480000	0	CTG_1024	850001	860000	0.428571	CTG_10	5230001	5240000	0	CTG_1	15560001	15570000	0
CTG_1	4640001	4650000	0	CTG_1	3990001	4000000	0	CTG_1	3470001	3480000	0	CTG_1024	850001	860000	0	CTG_10	5230001	5240000	0	CTG_1	15560001	15570000	0
CTG_1	4640001	4650000	0	CTG_1	3990001	4000000	0	CTG_1	3470001	3480000	0	CTG_1024	850001	860000	0	CTG_10	5280001	5290000	0.428571	CTG_1	15560001	15570000	0
CTG_1	4640001	4650000	0	CTG_1	4090001	4100000	0.186047	CTG_1	3470001	3480000	0	CTG_1034	320001	330000	0	CTG_10	5280001	5290000	0.355556	CTG_1	15560001	15570000	0
CTG_1	4980001	4990000	0	CTG_1	4090001	4100000	0.1	CTG_1	3470001	3480000	0	CTG_1034	320001	330000	0	CTG_10	5280001	5290000	0.466667	CTG_1	16020001	16030000	0
CTG_1	4980001	4990000	0	CTG_1	4090001	4100000	0.287671	CTG_1	3480001	3490000	0	CTG_1034	320001	330000	0	CTG_10	5280001	5290000	0.533333	CTG_1	16020001	16030000	0.166667
CTG_1	4980001	4990000	0	CTG_1	4090001	4100000	0	CTG_1	3480001	3490000	0	CTG_1034	320001	330000	0	CTG_10	5280001	5290000	0.458333	CTG_1	16020001	16030000	0
CTG_1	4980001	4990000	0	CTG_1	4090001	4100000	0.164384	CTG_1	3480001	3490000	0	CTG_1034	320001	330000	0	CTG_10	5280001	5290000	0.125	CTG_1	16020001	16030000	0.263736
CTG_1	4980001	4990000	0	CTG_1	4090001	4100000	0	CTG_1	3480001	3490000	0	CTG_1034	320001	330000	0	CTG_10	5280001	5290000	0.43956	CTG_1	16020001	16030000	0
CTG_1	4980001	4990000	0	CTG_1	4090001	4100000	0.322275	CTG_1	3480001	3490000	0	CTG_1034	320001	330000	0	CTG_10	5320001	5330000	0	CTG_1	16020001	16030000	0
CTG_1	4980001	4990000	0	CTG_1	4090001	4100000	0	CTG_1	3480001	3490000	0	CTG_1034	320001	330000	0	CTG_10	5320001	5330000	0	CTG_1	16020001	16030000	0
CTG_1	5000001	5010000	0	CTG_1	4090001	4100000	0.0625	CTG_1	3480001	3490000	0	CTG_1034	860001	870000	0.484848	CTG_10	5320001	5330000	0	CTG_1	16020001	16030000	0
CTG_1	5000001	5010000	0	CTG_1	4130001	4140000	0.166667	CTG_1	3480001	3490000	0	CTG_1034	860001	870000	0.494505	CTG_10	5320001	5330000	0.2	CTG_1	16020001	16030000	0
CTG_1	5000001	5010000	0	CTG_1	4130001	4140000	0	CTG_1	3480001	3490000	0	CTG_1034	860001	870000	0	CTG_10	5320001	5330000	0	CTG_1	16020001	16030000	0
CTG_1	5000001	5010000	0	CTG_1	4130001	4140000	0.2	CTG_1	3480001	3490000	0	CTG_1034	860001	870000	0.25	CTG_10	5320001	5330000	0	CTG_1	16030001	16040000	0.151515
CTG_1	5000001	5010000	0	CTG_1	4130001	4140000	0.25	CTG_1	3500001	3510000	0	CTG_1034	860001	870000	0.533333	CTG_10	5320001	5330000	0	CTG_1	16030001	16040000	0
CTG_1	5000001	5010000	0	CTG_1	4130001	4140000	0	CTG_1	3500001	3510000	0	CTG_1034	860001	870000	0	CTG_10	5320001	5330000	0.362637	CTG_1	16030001	16040000	0.263736
CTG_1	5060001	5070000	0	CTG_1	4130001	4140000	0	CTG_1	3500001	3510000	0.30303	CTG_1034	930001	940000	0.484848	CTG_10	5320001	5330000	0	CTG_1	16030001	16040000	0.0661765
CTG_1	5060001	5070000	0	CTG_1	4130001	4140000	0.125	CTG_1	3500001	3510000	0.2	CTG_1034	930001	940000	0.530303	CTG_10	5800001	5810000	0.125	CTG_1	16030001	16040000	0
CTG_1	5060001	5070000	0	CTG_1	4130001	4140000	0.362637	CTG_1	3500001	3510000	0.409091	CTG_1034	930001	940000	0.2	CTG_10	5800001	5810000	0	CTG_1	16030001	16040000	0.177778
CTG_1	5060001	5070000	0	CTG_1	4130001	4140000	0.142857	CTG_1	3500001	3510000	0	CTG_1034	1650001	1660000	0	CTG_10	5800001	5810000	0	CTG_1	16030001	16040000	0
CTG_1	5060001	5070000	0	CTG_1	4160001	4170000	0	CTG_1	3500001	3510000	0.535714	CTG_1034	1650001	1660000	0	CTG_10	5800001	5810000	0	CTG_1	16030001	16040000	0
CTG_1	5060001	5070000	0	CTG_1	4160001	4170000	0.125	CTG_1	3500001	3510000	0.530303	CTG_1034	1650001	1660000	0	CTG_10	5800001	5810000	0.355556	CTG_1	16030001	16040000	0.171975
CTG_1	5070001	5080000	0	CTG_1	4160001	4170000	0	CTG_1	3580001	3590000	0	CTG_1034	1650001	1660000	0	CTG_10	5800001	5810000	0	CTG_1	16030001	16040000	0.0714286
CTG_1	5070001	5080000	0.116667	CTG_1	4160001	4170000	0	CTG_1	3580001	3590000	0	CTG_1034	1650001	1660000	0	CTG_10	5800001	5810000	0	CTG_1	16030001	16040000	0
CTG_1	5070001	5080000	0	CTG_1	4160001	4170000	0.2	CTG_1	3580001	3590000	0	CTG_1034	1650001	1660000	0	CTG_10	5800001	5810000	0.2	CTG_10	80001	90000	0.30303
CTG_1	5070001	5080000	0	CTG_1	4160001	4170000	0.533333	CTG_1	3580001	3590000	0	CTG_1034	1650001	1660000	0	CTG_10	6410001	6420000	0	CTG_10	80001	90000	0.333333
CTG_1	5070001	5080000	0	CTG_1	4160001	4170000	0	CTG_1	3580001	3590000	0	CTG_1034	1650001	1660000	0	CTG_10	6410001	6420000	0	CTG_10	80001	90000	0.142857
CTG_1	5070001	5080000	0	CTG_1	4160001	4170000	0.2	CTG_1	3580001	3590000	0	CTG_1034	1940001	1950000	0	CTG_10	6410001	6420000	0	CTG_10	80001	90000	0.30303
CTG_1	5070001	5080000	0	CTG_1	4180001	4190000	0.325	CTG_1	3580001	3590000	0	CTG_1034	1940001	1950000	0	CTG_10	6410001	6420000	0	CTG_10	80001	90000	0
CTG_1	5070001	5080000	0.1	CTG_1	4180001	4190000	0	CTG_1	3580001	3590000	0	CTG_1034	1940001	1950000	0	CTG_10	6410001	6420000	0	CTG_10	80001	90000	0
CTG_1	5100001	5110000	0	CTG_1	4180001	4190000	0	CTG_1	3580001	3590000	0	CTG_1034	1940001	1950000	0	CTG_10	6410001	6420000	0	CTG_10	80001	90000	0
CTG_1	5100001	5110000	0	CTG_1	4180001	4190000	0	CTG_1	3580001	3590000	0	CTG_1034	1940001	1950000	0	CTG_10	6410001	6420000	0	CTG_10	80001	90000	0.545455
CTG_1	5100001	5110000	0	CTG_1	4180001	4190000	0.25	CTG_1	3660001	3670000	0.428571	CTG_1034	1940001	1950000	0	CTG_10	6410001	6420000	0	CTG_10	80001	90000	0
CTG_1	5100001	5110000	0	CTG_1	4180001	4190000	0.142857	CTG_1	3660001	3670000	0	CTG_1034	1940001	1950000	0	CTG_10	6410001	6420000	0.125	CTG_10	1860001	1870000	0
CTG_1	5100001	5110000	0	CTG_1	4180001	4190000	0	CTG_1	3660001	3670000	0.527473	CTG_1034	1960001	1970000	0	CTG_10	7430001	7440000	0.5	CTG_10	1860001	1870000	0
CTG_1	5100001	5110000	0	CTG_1	4180001	4190000	0	CTG_1	3660001	3670000	0	CTG_1034	1960001	1970000	0	CTG_10	7430001	7440000	0.43956	CTG_10	1860001	1870000	0.30303
CTG_1	5100001	5110000	0	CTG_1	4180001	4190000	0	CTG_1	3660001	3670000	0.263736	CTG_1034	1960001	1970000	0	CTG_10	7430001	7440000	0.362637	CTG_10	1860001	1870000	0
CTG_1	5160001	5170000	0	CTG_1	4380001	4390000	0.233333	CTG_1	3660001	3670000	0.362637	CTG_1034	1960001	1970000	0	CTG_10	7430001	7440000	0.466667	CTG_10	1860001	1870000	0
CTG_1	5160001	5170000	0	CTG_1	4380001	4390000	0	CTG_1	3660001	3670000	0.355556	CTG_1034	1960001	1970000	0	CTG_10	7430001	7440000	0	CTG_10	1860001	1870000	0
CTG_1	5160001	5170000	0	CTG_1	4380001	4390000	0	CTG_1	3760001	3770000	0.555556	CTG_1034	1960001	1970000	0	CTG_10	7430001	7440000	0.333333	CTG_10	1860001	1870000	0
CTG_1	5160001	5170000	0	CTG_1	4380001	4390000	0	CTG_1	3760001	3770000	0	CTG_1034	1960001	1970000	0	CTG_10	7430001	7440000	0	CTG_10	1860001	1870000	0
CTG_1	5160001	5170000	0	CTG_1	4380001	4390000	0.2	CTG_1	3760001	3770000	0	CTG_1034	1960001	1970000	0	CTG_10	7430001	7440000	0.325	CTG_10	1860001	1870000	0
CTG_1	5160001	5170000	0	CTG_1	4380001	4390000	0	CTG_1	3760001	3770000	0.263736	CTG_1035	1470001	1480000	0	CTG_1022	280001	290000	0	CTG_10	1860001	1870000	0
CTG_1	5160001	5170000	0	CTG_1	4380001	4390000	0	CTG_1	3760001	3770000	0.533333	CTG_1035	1470001	1480000	0	CTG_1022	280001	290000	0	CTG_10	2400001	2410000	0
CTG_1	5180001	5190000	0.25	CTG_1	4410001	4420000	0.2	CTG_1	3760001	3770000	0	CTG_1035	1470001	1480000	0	CTG_1022	280001	290000	0	CTG_10	2400001	2410000	0
CTG_1	5180001	5190000	0	CTG_1	4410001	4420000	0	CTG_1	3760001	3770000	0.362637	CTG_1035	1470001	1480000	0	CTG_1022	280001	290000	0	CTG_10	2400001	2410000	0
CTG_1	5180001	5190000	0	CTG_1	4410001	4420000	0.2	CTG_1	3870001	3880000	0	CTG_1035	1470001	1480000	0.0711111	CTG_1022	280001	290000	0.233333	CTG_10	2400001	2410000	0
CTG_1	5180001	5190000	0.30303	CTG_1	4410001	4420000	0.30303	CTG_1	3870001	3880000	0	CTG_1035	1470001	1480000	0	CTG_1022	280001	290000	0.125	CTG_10	2400001	2410000	0
CTG_1	5180001	5190000	0	CTG_1	4410001	4420000	0.263736	CTG_1	3870001	3880000	0.0700637	CTG_1035	1470001	1480000	0	CTG_1022	280001	290000	0.125	CTG_10	2400001	2410000	0
CTG_1	5180001	5190000	0.2	CTG_1	4410001	4420000	0.428571	CTG_1	3870001	3880000	0	CTG_1035	1470001	1480000	0	CTG_1022	1280001	1290000	0.466667	CTG_10	2400001	2410000	0
CTG_1	5180001	5190000	0.233333	CTG_1	4410001	4420000	0.535714	CTG_1	3870001	3880000	0	CTG_1035	1750001	1760000	0.533333	CTG_1022	1280001	1290000	0	CTG_10	2400001	2410000	0
CTG_1	5220001	5230000	0	CTG_1	4410001	4420000	0.325	CTG_1	3870001	3880000	0	CTG_1035	1750001	1760000	0.533333	CTG_1022	1280001	1290000	0.25	CTG_10	2400001	2410000	0.538462
CTG_1	5220001	5230000	0	CTG_1	4490001	4500000	0.263736	CTG_1	3870001	3880000	0	CTG_1035	1750001	1760000	0.25	CTG_1022	1280001	1290000	0.494505	CTG_10	3110001	3120000	0
CTG_1	5220001	5230000	0	CTG_1	4490001	4500000	0.142857	CTG_1	3870001	3880000	0.127389	CTG_1035	1750001	1760000	0.533333	CTG_1022	1280001	1290000	0.233333	CTG_10	3110001	3120000	0
CTG_1	5220001	5230000	0	CTG_1	4490001	4500000	0.325	CTG_1	3870001	3880000	0	CTG_1035	1750001	1760000	0.30303	CTG_1022	1280001	1290000	0.538462	CTG_10	3110001	3120000	0
CTG_1	5220001	5230000	0	CTG_1	4490001	4500000	0	CTG_1	3870001	3880000	0	CTG_1035	1750001	1760000	0	CTG_1022	1280001	1290000	0.5	CTG_10	3110001	3120000	0
CTG_1	5220001	5230000	0	CTG_1	4490001	4500000	0	CTG_1	3870001	3880000	0	CTG_1047	500001	510000	0	CTG_1022	1280001	1290000	0	CTG_10	3110001	3120000	0
CTG_1	5220001	5230000	0	CTG_1	4490001	4500000	0	CTG_1	3880001	3890000	0	CTG_1047	500001	510000	0	CTG_1022	1280001	1290000	0	CTG_10	3110001	3120000	0
CTG_1	5230001	5240000	0	CTG_1	4490001	4500000	0.233333	CTG_1	3880001	3890000	0	CTG_1047	500001	510000	0	CTG_1022	1620001	1630000	0	CTG_10	3110001	3120000	0
CTG_1	5230001	5240000	0	CTG_1	4490001	4500000	0	CTG_1	3880001	3890000	0	CTG_1047	500001	510000	0	CTG_1022	1620001	1630000	0	CTG_10	3110001	3120000	0
CTG_1	5230001	5240000	0	CTG_1	4540001	4550000	0.125	CTG_1	3880001	3890000	0	CTG_1047	500001	510000	0	CTG_1022	1620001	1630000	0	CTG_10	3110001	3120000	0
CTG_1	5230001	5240000	0	CTG_1	4540001	4550000	0	CTG_1	3880001	3890000	0.2	CTG_1047	500001	510000	0	CTG_1022	1620001	1630000	0	CTG_10	3110001	3120000	0
CTG_1	5230001	5240000	0	CTG_1	4540001	4550000	0	CTG_1	3880001	3890000	0	CTG_1047	750001	760000	0	CTG_1022	1620001	1630000	0	CTG_10	3110001	3120000	0
CTG_1	5230001	5240000	0	CTG_1	4540001	4550000	0.233333	CTG_1	3880001	3890000	0	CTG_1047	750001	760000	0	CTG_1022	1620001	1630000	0	CTG_10	3310001	3320000	0
CTG_1	5240001	5250000	0	CTG_1	4540001	4550000	0.409091	CTG_1	3880001	3890000	0	CTG_1047	750001	760000	0	CTG_1022	1620001	1630000	0	CTG_10	3310001	3320000	0.43956
CTG_1	5240001	5250000	0	CTG_1	4540001	4550000	0.2	CTG_1	3880001	3890000	0	CTG_1047	750001	760000	0	CTG_1022	1620001	1630000	0	CTG_10	3310001	3320000	0.263736
CTG_1	5240001	5250000	0	CTG_1	4540001	4550000	0	CTG_1	3880001	3890000	0	CTG_1047	750001	760000	0	CTG_1022	1710001	1720000	0	CTG_10	3310001	3320000	0
CTG_1	5240001	5250000	0	CTG_1	4540001	4550000	0.142857	CTG_1	3880001	3890000	0	CTG_1047	750001	760000	0	CTG_1022	1710001	1720000	0.25	CTG_10	3310001	3320000	0
CTG_1	5240001	5250000	0.2	CTG_1	4540001	4550000	0	CTG_1	3920001	3930000	0.142857	CTG_1047	750001	760000	0	CTG_1022	1710001	1720000	0	CTG_10	3310001	3320000	0
CTG_1	5240001	5250000	0	CTG_1	4550001	4560000	0	CTG_1	3920001	3930000	0.166667	CTG_1047	750001	760000	0	CTG_1022	1710001	1720000	0.2	CTG_10	3310001	3320000	0
CTG_1	5240001	5250000	0	CTG_1	4550001	4560000	0.2	CTG_1	3920001	3930000	0	CTG_1048	450001	460000	0	CTG_1022	1710001	1720000	0	CTG_10	3310001	3320000	0
CTG_1	5390001	5400000	0.30303	CTG_1	4550001	4560000	0	CTG_1	3920001	3930000	0.142857	CTG_1048	450001	460000	0	CTG_1022	1710001	1720000	0	CTG_10	3760001	3770000	0
CTG_1	5390001	5400000	0.494505	CTG_1	4550001	4560000	0	CTG_1	3920001	3930000	0.2	CTG_1048	450001	460000	0	CTG_1022	1710001	1720000	0	CTG_10	3760001	3770000	0
CTG_1	5390001	5400000	0.333333	CTG_1	4550001	4560000	0.233333	CTG_1	3920001	3930000	0	CTG_1048	450001	460000	0	CTG_1022	1710001	1720000	0	CTG_10	3760001	3770000	0
CTG_1	5390001	5400000	0.428571	CTG_1	4550001	4560000	0.233333	CTG_1	3920001	3930000	0	CTG_1048	450001	460000	0	CTG_1023	140001	150000	0.428571	CTG_10	3760001	3770000	0
CTG_1	5390001	5400000	0.535714	CTG_1	4550001	4560000	0	CTG_1	3920001	3930000	0.333333	CTG_1048	450001	460000	0	CTG_1023	140001	150000	0.362637	CTG_10	3760001	3770000	0.494505
CTG_1	5390001	5400000	0	CTG_1	4550001	4560000	0	CTG_1	3930001	3940000	0	CTG_1048	450001	460000	0	CTG_1023	140001	150000	0.142857	CTG_10	3760001	3770000	0.142857
CTG_1	5390001	5400000	0	CTG_1	4560001	4570000	0	CTG_1	3930001	3940000	0.409091	CTG_1048	450001	460000	0	CTG_1023	140001	150000	0	CTG_10	3760001	3770000	0
CTG_1	5410001	5420000	0	CTG_1	4560001	4570000	0.233333	CTG_1	3930001	3940000	0.466667	CTG_1048	550001	560000	0	CTG_1023	140001	150000	0	CTG_10	3760001	3770000	0.2
CTG_1	5410001	5420000	0	CTG_1	4560001	4570000	0	CTG_1	3930001	3940000	0.30303	CTG_1048	550001	560000	0.530303	CTG_1023	140001	150000	0.355556	CTG_10	3760001	3770000	0
CTG_1	5410001	5420000	0	CTG_1	4560001	4570000	0.263736	CTG_1	3930001	3940000	0	CTG_1048	550001	560000	0.166667	CTG_1023	140001	150000	0	CTG_10	4670001	4680000	0.25
CTG_1	5410001	5420000	0	CTG_1	4560001	4570000	0.2	CTG_1	3930001	3940000	0.527473	CTG_1048	550001	560000	0.533333	CTG_1023	140001	150000	0	CTG_10	4670001	4680000	0
CTG_1	5410001	5420000	0	CTG_1	4560001	4570000	0	CTG_1	3930001	3940000	0	CTG_1048	550001	560000	0.533333	CTG_1023	140001	150000	0.535714	CTG_10	4670001	4680000	0.263736
CTG_1	5410001	5420000	0	CTG_1	4560001	4570000	0.25	CTG_1	3930001	3940000	0	CTG_1048	550001	560000	0	CTG_1023	980001	990000	0.533333	CTG_10	4670001	4680000	0.25
CTG_1	5410001	5420000	0	CTG_1	4570001	4580000	0.2	CTG_1	3930001	3940000	0	CTG_1048	550001	560000	0	CTG_1023	980001	990000	0.5	CTG_10	4670001	4680000	0.2
CTG_1	5540001	5550000	0	CTG_1	4570001	4580000	0.07109	CTG_1	3950001	3960000	0	CTG_1048	550001	560000	0.233333	CTG_1023	980001	990000	0.43956	CTG_10	4670001	4680000	0
CTG_1	5540001	5550000	0.125	CTG_1	4570001	4580000	0	CTG_1	3950001	3960000	0	CTG_1048	610001	620000	0.484848	CTG_1023	980001	990000	0.428571	CTG_10	4670001	4680000	0
CTG_1	5540001	5550000	0	CTG_1	4570001	4580000	0.214286	CTG_1	3950001	3960000	0	CTG_1048	610001	620000	0.533333	CTG_1023	980001	990000	0.2	CTG_10	4670001	4680000	0.2
CTG_1	5540001	5550000	0	CTG_1	4570001	4580000	0.116667	CTG_1	3950001	3960000	0	CTG_1048	610001	620000	0.428571	CTG_1023	980001	990000	0.428571	CTG_10	4670001	4680000	0.466667
CTG_1	5540001	5550000	0	CTG_1	4570001	4580000	0.25	CTG_1	3950001	3960000	0	CTG_1048	610001	620000	0	CTG_1023	980001	990000	0.466667	CTG_10	4670001	4680000	0.333333
CTG_1	5540001	5550000	0	CTG_1	4570001	4580000	0.123288	CTG_1	3950001	3960000	0	CTG_1048	610001	620000	0.362637	CTG_1023	980001	990000	0.125	CTG_10	5230001	5240000	0
CTG_1	5540001	5550000	0	CTG_1	4570001	4580000	0	CTG_1	3950001	3960000	0	CTG_1048	610001	620000	0.2	CTG_1023	1210001	1220000	0	CTG_10	5230001	5240000	0
CTG_1	5540001	5550000	0.2	CTG_1	4570001	4580000	0.2	CTG_1	3950001	3960000	0.263736	CTG_1048	850001	860000	0	CTG_1023	1210001	1220000	0.05	CTG_10	5230001	5240000	0
CTG_1	5550001	5560000	0	CTG_1	4580001	4590000	0.325	CTG_1	3950001	3960000	0	CTG_1048	850001	860000	0	CTG_1023	1210001	1220000	0	CTG_10	5230001	5240000	0
CTG_1	5550001	5560000	0.395349	CTG_1	4580001	4590000	0.25	CTG_1	3980001	3990000	0	CTG_1048	850001	860000	0	CTG_1023	1210001	1220000	0.177966	CTG_10	5230001	5240000	0
CTG_1	5550001	5560000	0.131868	CTG_1	4580001	4590000	0	CTG_1	3980001	3990000	0	CTG_1048	850001	860000	0	CTG_1023	1210001	1220000	0.191781	CTG_10	5230001	5240000	0
CTG_1	5550001	5560000	0.125	CTG_1	4580001	4590000	0.125	CTG_1	3980001	3990000	0.2	CTG_1048	850001	860000	0	CTG_1023	1210001	1220000	0.122137	CTG_10	5230001	5240000	0
CTG_1	5550001	5560000	0.287671	CTG_1	4580001	4590000	0.125	CTG_1	3980001	3990000	0	CTG_1048	850001	860000	0	CTG_1023	1210001	1220000	0.171285	CTG_10	5230001	5240000	0
CTG_1	5550001	5560000	0	CTG_1	4580001	4590000	0.43956	CTG_1	3980001	3990000	0	CTG_1048	850001	860000	0	CTG_1023	1210001	1220000	0.106635	CTG_10	5230001	5240000	0
CTG_1	5550001	5560000	0	CTG_1	4580001	4590000	0	CTG_1	3980001	3990000	0.527473	CTG_1048	1020001	1030000	0	CTG_1023	1210001	1220000	0.0953437	CTG_10	5230001	5240000	0
CTG_1	5570001	5580000	0	CTG_1	4580001	4590000	0	CTG_1	3980001	3990000	0.355556	CTG_1048	1020001	1030000	0	CTG_1023	1400001	1410000	0.125	CTG_10	5230001	5240000	0
CTG_1	5570001	5580000	0.116279	CTG_1	4580001	4590000	0	CTG_1	3980001	3990000	0.25	CTG_1048	1020001	1030000	0.2	CTG_1023	1400001	1410000	0	CTG_10	5280001	5290000	0.355556
CTG_1	5570001	5580000	0	CTG_1	4640001	4650000	0.166667	CTG_1	3980001	3990000	0.25	CTG_1048	1020001	1030000	0	CTG_1023	1400001	1410000	0	CTG_10	5280001	5290000	0.428571
CTG_1	5570001	5580000	0	CTG_1	4640001	4650000	0.142857	CTG_1	3990001	4000000	0	CTG_1048	1020001	1030000	0	CTG_1023	1400001	1410000	0	CTG_10	5280001	5290000	0.527473
CTG_1	5570001	5580000	0	CTG_1	4640001	4650000	0	CTG_1	3990001	4000000	0	CTG_1048	1020001	1030000	0	CTG_1023	1400001	1410000	0.25	CTG_10	5280001	5290000	0.30303
CTG_1	5570001	5580000	0	CTG_1	4640001	4650000	0	CTG_1	3990001	4000000	0	CTG_1048	1020001	1030000	0	CTG_1023	1400001	1410000	0	CTG_10	5280001	5290000	0
CTG_1	5570001	5580000	0.0833333	CTG_1	4640001	4650000	0	CTG_1	3990001	4000000	0.0714286	CTG_1048	1020001	1030000	0.125	CTG_1023	1400001	1410000	0	CTG_10	5280001	5290000	0.533333
CTG_1	5570001	5580000	0	CTG_1	4640001	4650000	0	CTG_1	3990001	4000000	0.131868	CTG_1048	1130001	1140000	0	CTG_1023	1400001	1410000	0	CTG_10	5280001	5290000	0.494505
CTG_1	5600001	5610000	0	CTG_1	4640001	4650000	0	CTG_1	3990001	4000000	0	CTG_1048	1130001	1140000	0.125	CTG_1024	480001	490000	0	CTG_10	5280001	5290000	0.428571
CTG_1	5600001	5610000	0	CTG_1	4640001	4650000	0.333333	CTG_1	3990001	4000000	0.151515	CTG_1048	1130001	1140000	0.2	CTG_1024	480001	490000	0.125	CTG_10	5280001	5290000	0
CTG_1	5600001	5610000	0	CTG_1	4640001	4650000	0.428571	CTG_1	3990001	4000000	0.25	CTG_1048	1130001	1140000	0.355556	CTG_1024	480001	490000	0.233333	CTG_10	5320001	5330000	0
CTG_1	5600001	5610000	0	CTG_1	4980001	4990000	0	CTG_1	3990001	4000000	0	CTG_1048	1130001	1140000	0	CTG_1024	480001	490000	0.25	CTG_10	5320001	5330000	0.30303
CTG_1	5600001	5610000	0	CTG_1	4980001	4990000	0.428571	CTG_1	3990001	4000000	0.181319	CTG_1048	1130001	1140000	0.355556	CTG_1024	480001	490000	0	CTG_10	5320001	5330000	0
CTG_1	5600001	5610000	0	CTG_1	4980001	4990000	0	CTG_1	3990001	4000000	0.125	CTG_1048	1250001	1260000	0	CTG_1024	480001	490000	0	CTG_10	5320001	5330000	0.142857
CTG_1	5600001	5610000	0	CTG_1	4980001	4990000	0.25	CTG_1	4090001	4100000	0	CTG_1048	1250001	1260000	0	CTG_1024	480001	490000	0.533333	CTG_10	5320001	5330000	0
CTG_1	5720001	5730000	0	CTG_1	4980001	4990000	0	CTG_1	4090001	4100000	0	CTG_1048	1250001	1260000	0	CTG_1024	480001	490000	0	CTG_10	5320001	5330000	0
CTG_1	5720001	5730000	0	CTG_1	4980001	4990000	0.458333	CTG_1	4090001	4100000	0	CTG_1048	1250001	1260000	0	CTG_1024	850001	860000	0.25	CTG_10	5320001	5330000	0
CTG_1	5720001	5730000	0	CTG_1	4980001	4990000	0.125	CTG_1	4090001	4100000	0	CTG_1048	1250001	1260000	0	CTG_1024	850001	860000	0.355556	CTG_10	5320001	5330000	0.428571
CTG_1	5720001	5730000	0	CTG_1	4980001	4990000	0.263736	CTG_1	4090001	4100000	0	CTG_1048	1250001	1260000	0	CTG_1024	850001	860000	0.25	CTG_10	5320001	5330000	0
CTG_1	5720001	5730000	0	CTG_1	4980001	4990000	0	CTG_1	4090001	4100000	0	CTG_1048	1350001	1360000	0	CTG_1024	850001	860000	0.428571	CTG_10	5320001	5330000	0.538462
CTG_1	5720001	5730000	0.125	CTG_1	5000001	5010000	0	CTG_1	4090001	4100000	0	CTG_1048	1350001	1360000	0	CTG_1024	850001	860000	0.43956	CTG_10	5800001	5810000	0.535714
CTG_1	5720001	5730000	0	CTG_1	5000001	5010000	0	CTG_1	4090001	4100000	0	CTG_1048	1350001	1360000	0	CTG_1024	850001	860000	0.325	CTG_10	5800001	5810000	0.555556
CTG_1	5720001	5730000	0	CTG_1	5000001	5010000	0.125	CTG_1	4090001	4100000	0.125	CTG_1048	1350001	1360000	0	CTG_1024	850001	860000	0.125	CTG_10	5800001	5810000	0
CTG_1	5850001	5860000	0	CTG_1	5000001	5010000	0	CTG_1	4090001	4100000	0	CTG_1048	1350001	1360000	0	CTG_1024	850001	860000	0	CTG_10	5800001	5810000	0
CTG_1	5850001	5860000	0	CTG_1	5000001	5010000	0	CTG_1	4090001	4100000	0	CTG_1048	1350001	1360000	0	CTG_1034	320001	330000	0.166667	CTG_10	5800001	5810000	0.2
CTG_1	5850001	5860000	0.333333	CTG_1	5000001	5010000	0	CTG_1	4130001	4140000	0	CTG_1048	1380001	1390000	0.555556	CTG_1034	320001	330000	0	CTG_10	5800001	5810000	0
CTG_1	5850001	5860000	0	CTG_1	5000001	5010000	0.2	CTG_1	4130001	4140000	0	CTG_1048	1380001	1390000	0.428571	CTG_1034	320001	330000	0	CTG_10	5800001	5810000	0
CTG_1	5850001	5860000	0	CTG_1	5000001	5010000	0	CTG_1	4130001	4140000	0	CTG_1048	1380001	1390000	0.535714	CTG_1034	320001	330000	0	CTG_10	5800001	5810000	0
CTG_1	5850001	5860000	0	CTG_1	5000001	5010000	0	CTG_1	4130001	4140000	0	CTG_1048	1380001	1390000	0.494505	CTG_1034	320001	330000	0	CTG_10	5800001	5810000	0.142857
CTG_1	5850001	5860000	0	CTG_1	5060001	5070000	0	CTG_1	4130001	4140000	0	CTG_1048	1380001	1390000	0.2	CTG_1034	320001	330000	0	CTG_10	5800001	5810000	0.166667
CTG_1	5930001	5940000	0.166667	CTG_1	5060001	5070000	0	CTG_1	4130001	4140000	0	CTG_1048	1380001	1390000	0	CTG_1034	320001	330000	0.142857	CTG_10	5800001	5810000	0
CTG_1	5930001	5940000	0.25	CTG_1	5060001	5070000	0.355556	CTG_1	4130001	4140000	0	CTG_1048	1820001	1830000	0	CTG_1034	320001	330000	0	CTG_10	6410001	6420000	0
CTG_1	5930001	5940000	0	CTG_1	5060001	5070000	0	CTG_1	4130001	4140000	0	CTG_1048	1820001	1830000	0	CTG_1034	860001	870000	0	CTG_10	6410001	6420000	0
CTG_1	5930001	5940000	0	CTG_1	5060001	5070000	0.142857	CTG_1	4130001	4140000	0	CTG_1048	1820001	1830000	0	CTG_1034	860001	870000	0	CTG_10	6410001	6420000	0.166667
CTG_1	5930001	5940000	0	CTG_1	5060001	5070000	0.4	CTG_1	4130001	4140000	0	CTG_1048	1820001	1830000	0	CTG_1034	860001	870000	0	CTG_10	6410001	6420000	0
CTG_1	5930001	5940000	0.166667	CTG_1	5060001	5070000	0.142857	CTG_1	4160001	4170000	0	CTG_1048	1820001	1830000	0	CTG_1034	860001	870000	0	CTG_10	6410001	6420000	0
CTG_1	6010001	6020000	0	CTG_1	5060001	5070000	0	CTG_1	4160001	4170000	0	CTG_1048	1820001	1830000	0.166667	CTG_1034	860001	870000	0	CTG_10	6410001	6420000	0
CTG_1	6010001	6020000	0	CTG_1	5060001	5070000	0	CTG_1	4160001	4170000	0	CTG_1048	1820001	1830000	0	CTG_1034	860001	870000	0.535714	CTG_10	6410001	6420000	0.2
CTG_1	6010001	6020000	0	CTG_1	5070001	5080000	0.123288	CTG_1	4160001	4170000	0.263736	CTG_1048	1820001	1830000	0	CTG_1034	860001	870000	0.25	CTG_10	6410001	6420000	0.2
CTG_1	6010001	6020000	0.2	CTG_1	5070001	5080000	0.1	CTG_1	4160001	4170000	0	CTG_1049	380001	390000	0	CTG_1034	860001	870000	0.2	CTG_10	6410001	6420000	0.142857
CTG_1	6010001	6020000	0	CTG_1	5070001	5080000	0.177778	CTG_1	4160001	4170000	0	CTG_1049	380001	390000	0.2	CTG_1034	930001	940000	0	CTG_10	6410001	6420000	0.530303
CTG_1	6010001	6020000	0	CTG_1	5070001	5080000	0.179167	CTG_1	4160001	4170000	0	CTG_1049	380001	390000	0	CTG_1034	930001	940000	0	CTG_10	6410001	6420000	0
CTG_1	6010001	6020000	0.2	CTG_1	5070001	5080000	0.0616114	CTG_1	4160001	4170000	0	CTG_1049	380001	390000	0	CTG_1034	930001	940000	0	CTG_10	7430001	7440000	0.533333
CTG_1	6060001	6070000	0	CTG_1	5070001	5080000	0.0616114	CTG_1	4160001	4170000	0	CTG_1049	380001	390000	0	CTG_1034	930001	940000	0	CTG_10	7430001	7440000	0
CTG_1	6060001	6070000	0	CTG_1	5070001	5080000	0.132701	CTG_1	4160001	4170000	0	CTG_1049	380001	390000	0.125	CTG_1034	930001	940000	0	CTG_10	7430001	7440000	0.538462
CTG_1	6060001	6070000	0	CTG_1	5070001	5080000	0.287671	CTG_1	4160001	4170000	0	CTG_1049	730001	740000	0.545455	CTG_1034	930001	940000	0.533333	CTG_10	7430001	7440000	0
CTG_1	6060001	6070000	0	CTG_1	5070001	5080000	0.116279	CTG_1	4180001	4190000	0.533333	CTG_1049	730001	740000	0	CTG_1034	930001	940000	0	CTG_10	7430001	7440000	0.535714
CTG_1	6060001	6070000	0	CTG_1	5100001	5110000	0	CTG_1	4180001	4190000	0	CTG_1049	730001	740000	0.355556	CTG_1034	930001	940000	0.333333	CTG_10	7430001	7440000	0.2
CTG_1	6060001	6070000	0	CTG_1	5100001	5110000	0.125	CTG_1	4180001	4190000	0	CTG_1049	730001	740000	0.428571	CTG_1034	930001	940000	0	CTG_10	7430001	7440000	0.535714
CTG_1	6060001	6070000	0	CTG_1	5100001	5110000	0.263736	CTG_1	4180001	4190000	0.166667	CTG_1049	730001	740000	0.25	CTG_1034	1650001	1660000	0	CTG_10	7430001	7440000	0.43956
CTG_1	6070001	6080000	0.428571	CTG_1	5100001	5110000	0.233333	CTG_1	4180001	4190000	0	CTG_1049	730001	740000	0.494505	CTG_1034	1650001	1660000	0	CTG_10	7430001	7440000	0.263736
CTG_1	6070001	6080000	0	CTG_1	5100001	5110000	0	CTG_1	4180001	4190000	0	CTG_1049	730001	740000	0.2	CTG_1034	1650001	1660000	0	CTG_10	7430001	7440000	0.530303
CTG_1	6070001	6080000	0	CTG_1	5100001	5110000	0	CTG_1	4180001	4190000	0	CTG_107	490001	500000	0.5	CTG_1034	1650001	1660000	0	CTG_1022	280001	290000	0
CTG_1	6070001	6080000	0.6	CTG_1	5100001	5110000	0	CTG_1	4180001	4190000	0.263736	CTG_107	490001	500000	0	CTG_1034	1650001	1660000	0	CTG_1022	280001	290000	0
CTG_1	6070001	6080000	0.428571	CTG_1	5100001	5110000	0	CTG_1	4180001	4190000	0.333333	CTG_107	490001	500000	0	CTG_1034	1650001	1660000	0	CTG_1022	280001	290000	0
CTG_1	6070001	6080000	0.428571	CTG_1	5100001	5110000	0	CTG_1	4180001	4190000	0	CTG_107	490001	500000	0	CTG_1034	1650001	1660000	0	CTG_1022	280001	290000	0
CTG_1	6070001	6080000	0.142857	CTG_1	5160001	5170000	0.233333	CTG_1	4380001	4390000	0	CTG_107	490001	500000	0.355556	CTG_1034	1650001	1660000	0	CTG_1022	280001	290000	0.142857
CTG_1	6090001	6100000	0	CTG_1	5160001	5170000	0.325	CTG_1	4380001	4390000	0	CTG_107	490001	500000	0.571429	CTG_1034	1650001	1660000	0	CTG_1022	280001	290000	0.25
CTG_1	6090001	6100000	0	CTG_1	5160001	5170000	0.233333	CTG_1	4380001	4390000	0	CTG_107	490001	500000	0	CTG_1034	1940001	1950000	0	CTG_1022	280001	290000	0.166667
CTG_1	6090001	6100000	0	CTG_1	5160001	5170000	0	CTG_1	4380001	4390000	0	CTG_107	1080001	1090000	0	CTG_1034	1940001	1950000	0	CTG_1022	280001	290000	0
CTG_1	6090001	6100000	0	CTG_1	5160001	5170000	0	CTG_1	4380001	4390000	0	CTG_107	1080001	1090000	0	CTG_1034	1940001	1950000	0	CTG_1022	280001	290000	0.527473
CTG_1	6090001	6100000	0	CTG_1	5160001	5170000	0	CTG_1	4380001	4390000	0	CTG_107	1080001	1090000	0	CTG_1034	1940001	1950000	0	CTG_1022	280001	290000	0.571429
CTG_1	6090001	6100000	0	CTG_1	5160001	5170000	0	CTG_1	4380001	4390000	0	CTG_107	1080001	1090000	0	CTG_1034	1940001	1950000	0	CTG_1022	1280001	1290000	0
CTG_1	6090001	6100000	0	CTG_1	5160001	5170000	0	CTG_1	4380001	4390000	0	CTG_107	1080001	1090000	0	CTG_1034	1940001	1950000	0	CTG_1022	1280001	1290000	0.530303
CTG_1	6090001	6100000	0	CTG_1	5180001	5190000	0.263736	CTG_1	4380001	4390000	0	CTG_107	1080001	1090000	0	CTG_1034	1940001	1950000	0.2	CTG_1022	1280001	1290000	0.142857
CTG_1	6120001	6130000	0	CTG_1	5180001	5190000	0	CTG_1	4380001	4390000	0	CTG_107	1080001	1090000	0	CTG_1034	1940001	1950000	0	CTG_1022	1280001	1290000	0
CTG_1	6120001	6130000	0	CTG_1	5180001	5190000	0	CTG_1	4410001	4420000	0	CTG_107	1080001	1090000	0	CTG_1034	1940001	1950000	0	CTG_1022	1280001	1290000	0.466667
CTG_1	6120001	6130000	0	CTG_1	5180001	5190000	0	CTG_1	4410001	4420000	0	CTG_107	1650001	1660000	0.355556	CTG_1034	1960001	1970000	0	CTG_1022	1280001	1290000	0
CTG_1	6120001	6130000	0	CTG_1	5180001	5190000	0	CTG_1	4410001	4420000	0.428571	CTG_107	1650001	1660000	0	CTG_1034	1960001	1970000	0	CTG_1022	1280001	1290000	0
CTG_1	6120001	6130000	0	CTG_1	5180001	5190000	0	CTG_1	4410001	4420000	0	CTG_107	1650001	1660000	0	CTG_1034	1960001	1970000	0	CTG_1022	1280001	1290000	0.142857
CTG_1	6120001	6130000	0	CTG_1	5180001	5190000	0	CTG_1	4410001	4420000	0	CTG_107	1650001	1660000	0	CTG_1034	1960001	1970000	0	CTG_1022	1280001	1290000	0.263736
CTG_1	6120001	6130000	0	CTG_1	5180001	5190000	0.2	CTG_1	4410001	4420000	0	CTG_107	1650001	1660000	0	CTG_1034	1960001	1970000	0	CTG_1022	1280001	1290000	0.571429
CTG_1	6460001	6470000	0.533333	CTG_1	5220001	5230000	0.125	CTG_1	4410001	4420000	0	CTG_107	1650001	1660000	0	CTG_1034	1960001	1970000	0.2	CTG_1022	1620001	1630000	0.166667
CTG_1	6460001	6470000	0	CTG_1	5220001	5230000	0	CTG_1	4410001	4420000	0.142857	CTG_107	1870001	1880000	0.527473	CTG_1034	1960001	1970000	0	CTG_1022	1620001	1630000	0.25
CTG_1	6460001	6470000	0	CTG_1	5220001	5230000	0	CTG_1	4410001	4420000	0	CTG_107	1870001	1880000	0.355556	CTG_1034	1960001	1970000	0	CTG_1022	1620001	1630000	0
CTG_1	6460001	6470000	0	CTG_1	5220001	5230000	0	CTG_1	4410001	4420000	0	CTG_107	1870001	1880000	0	CTG_1034	1960001	1970000	0	CTG_1022	1620001	1630000	0.263736
CTG_1	6460001	6470000	0.428571	CTG_1	5220001	5230000	0.458333	CTG_1	4490001	4500000	0	CTG_107	1870001	1880000	0.25	CTG_1035	1470001	1480000	0	CTG_1022	1620001	1630000	0
CTG_1	6460001	6470000	0.4	CTG_1	5220001	5230000	0.142857	CTG_1	4490001	4500000	0	CTG_107	1870001	1880000	0.533333	CTG_1035	1470001	1480000	0.423077	CTG_1022	1620001	1630000	0
CTG_1	6470001	6480000	0.533333	CTG_1	5220001	5230000	0.125	CTG_1	4490001	4500000	0	CTG_107	1870001	1880000	0	CTG_1035	1470001	1480000	0	CTG_1022	1620001	1630000	0
CTG_1	6470001	6480000	0.533333	CTG_1	5220001	5230000	0	CTG_1	4490001	4500000	0	CTG_107	1870001	1880000	0.30303	CTG_1035	1470001	1480000	0	CTG_1022	1620001	1630000	0
CTG_1	6470001	6480000	0	CTG_1	5230001	5240000	0	CTG_1	4490001	4500000	0	CTG_107	1870001	1880000	0.555556	CTG_1035	1470001	1480000	0	CTG_1022	1620001	1630000	0
CTG_1	6470001	6480000	0.571429	CTG_1	5230001	5240000	0	CTG_1	4490001	4500000	0	CTG_107	2640001	2650000	0	CTG_1035	1470001	1480000	0	CTG_1022	1620001	1630000	0
CTG_1	6470001	6480000	0	CTG_1	5230001	5240000	0	CTG_1	4490001	4500000	0	CTG_107	2640001	2650000	0	CTG_1035	1470001	1480000	0	CTG_1022	1620001	1630000	0
CTG_1	6470001	6480000	0	CTG_1	5230001	5240000	0.125	CTG_1	4490001	4500000	0	CTG_107	2640001	2650000	0	CTG_1035	1470001	1480000	0	CTG_1022	1710001	1720000	0
CTG_1	6490001	6500000	0	CTG_1	5230001	5240000	0	CTG_1	4490001	4500000	0.43956	CTG_107	2640001	2650000	0	CTG_1035	1470001	1480000	0	CTG_1022	1710001	1720000	0
CTG_1	6490001	6500000	0	CTG_1	5230001	5240000	0	CTG_1	4540001	4550000	0.527473	CTG_107	2640001	2650000	0	CTG_1035	1750001	1760000	0	CTG_1022	1710001	1720000	0.362637
CTG_1	6490001	6500000	0	CTG_1	5230001	5240000	0.125	CTG_1	4540001	4550000	0	CTG_107	2640001	2650000	0	CTG_1035	1750001	1760000	0.233333	CTG_1022	1710001	1720000	0
CTG_1	6490001	6500000	0	CTG_1	5230001	5240000	0	CTG_1	4540001	4550000	0	CTG_107	2720001	2730000	0	CTG_1035	1750001	1760000	0	CTG_1022	1710001	1720000	0
CTG_1	6490001	6500000	0	CTG_1	5240001	5250000	0	CTG_1	4540001	4550000	0	CTG_107	2720001	2730000	0	CTG_1035	1750001	1760000	0	CTG_1022	1710001	1720000	0
CTG_1	6490001	6500000	0	CTG_1	5240001	5250000	0	CTG_1	4540001	4550000	0.142857	CTG_107	2720001	2730000	0	CTG_1035	1750001	1760000	0	CTG_1022	1710001	1720000	0.142857
CTG_1	6490001	6500000	0	CTG_1	5240001	5250000	0.533333	CTG_1	4540001	4550000	0.362637	CTG_107	2720001	2730000	0	CTG_1035	1750001	1760000	0	CTG_1022	1710001	1720000	0.166667
CTG_1	6510001	6520000	0	CTG_1	5240001	5250000	0.428571	CTG_1	4540001	4550000	0	CTG_107	2720001	2730000	0	CTG_1035	1750001	1760000	0	CTG_1022	1710001	1720000	0.333333
CTG_1	6510001	6520000	0	CTG_1	5240001	5250000	0.428571	CTG_1	4540001	4550000	0.2	CTG_107	2720001	2730000	0	CTG_1035	1750001	1760000	0	CTG_1023	140001	150000	0.142857
CTG_1	6510001	6520000	0	CTG_1	5240001	5250000	0.458333	CTG_1	4550001	4560000	0.25	CTG_107	2720001	2730000	0	CTG_1035	1750001	1760000	0	CTG_1023	140001	150000	0.2
CTG_1	6510001	6520000	0	CTG_1	5240001	5250000	0.43956	CTG_1	4550001	4560000	0	CTG_107	2720001	2730000	0	CTG_1047	500001	510000	0	CTG_1023	140001	150000	0
CTG_1	6510001	6520000	0	CTG_1	5240001	5250000	0.233333	CTG_1	4550001	4560000	0.535714	CTG_107	4070001	4080000	0	CTG_1047	500001	510000	0.142857	CTG_1023	140001	150000	0
CTG_1	6510001	6520000	0	CTG_1	5240001	5250000	0.4	CTG_1	4550001	4560000	0.142857	CTG_107	4070001	4080000	0	CTG_1047	500001	510000	0.2	CTG_1023	140001	150000	0.43956
CTG_1	6510001	6520000	0	CTG_1	5390001	5400000	0.166667	CTG_1	4550001	4560000	0.30303	CTG_107	4070001	4080000	0	CTG_1047	500001	510000	0.2	CTG_1023	140001	150000	0.25
CTG_1	6510001	6520000	0	CTG_1	5390001	5400000	0.125	CTG_1	4550001	4560000	0.142857	CTG_107	4070001	4080000	0	CTG_1047	500001	510000	0	CTG_1023	140001	150000	0.142857
CTG_1	6630001	6640000	0.166667	CTG_1	5390001	5400000	0.166667	CTG_1	4550001	4560000	0	CTG_107	4070001	4080000	0	CTG_1047	500001	510000	0	CTG_1023	140001	150000	0
CTG_1	6630001	6640000	0	CTG_1	5390001	5400000	0	CTG_1	4550001	4560000	0.428571	CTG_107	4070001	4080000	0	CTG_1047	500001	510000	0	CTG_1023	140001	150000	0.428571
CTG_1	6630001	6640000	0.333333	CTG_1	5390001	5400000	0.25	CTG_1	4550001	4560000	0.142857	CTG_107	4070001	4080000	0	CTG_1047	500001	510000	0.263736	CTG_1023	980001	990000	0.166667
CTG_1	6630001	6640000	0.428571	CTG_1	5390001	5400000	0.428571	CTG_1	4560001	4570000	0	CTG_107	4070001	4080000	0	CTG_1047	750001	760000	0	CTG_1023	980001	990000	0.428571
CTG_1	6630001	6640000	0.355556	CTG_1	5390001	5400000	0.2	CTG_1	4560001	4570000	0.142857	CTG_107	5060001	5070000	0	CTG_1047	750001	760000	0	CTG_1023	980001	990000	0.263736
CTG_1	6630001	6640000	0.333333	CTG_1	5390001	5400000	0	CTG_1	4560001	4570000	0.30303	CTG_107	5060001	5070000	0	CTG_1047	750001	760000	0	CTG_1023	980001	990000	0
CTG_1	6630001	6640000	0.538462	CTG_1	5410001	5420000	0.2	CTG_1	4560001	4570000	0	CTG_107	5060001	5070000	0	CTG_1047	750001	760000	0.533333	CTG_1023	980001	990000	0
CTG_1	6730001	6740000	0.533333	CTG_1	5410001	5420000	0.325	CTG_1	4560001	4570000	0	CTG_107	5060001	5070000	0	CTG_1047	750001	760000	0	CTG_1023	980001	990000	0
CTG_1	6730001	6740000	0.533333	CTG_1	5410001	5420000	0	CTG_1	4560001	4570000	0	CTG_107	5060001	5070000	0	CTG_1047	750001	760000	0	CTG_1023	980001	990000	0
CTG_1	6730001	6740000	0.25	CTG_1	5410001	5420000	0	CTG_1	4560001	4570000	0.263736	CTG_107	5060001	5070000	0	CTG_1047	750001	760000	0	CTG_1023	980001	990000	0
CTG_1	6730001	6740000	0.466667	CTG_1	5410001	5420000	0	CTG_1	4560001	4570000	0	CTG_107	5060001	5070000	0	CTG_1047	750001	760000	0.233333	CTG_1023	980001	990000	0.333333
CTG_1	6730001	6740000	0.355556	CTG_1	5410001	5420000	0	CTG_1	4560001	4570000	0.30303	CTG_107	5060001	5070000	0	CTG_1047	750001	760000	0	CTG_1023	980001	990000	0
CTG_1	6730001	6740000	0.25	CTG_1	5410001	5420000	0	CTG_1	4560001	4570000	0	CTG_11	1440001	1450000	0	CTG_1048	450001	460000	0.466667	CTG_1023	1210001	1220000	0.197802
CTG_1	6730001	6740000	0	CTG_1	5410001	5420000	0	CTG_1	4570001	4580000	0.125	CTG_11	1440001	1450000	0	CTG_1048	450001	460000	0	CTG_1023	1210001	1220000	0.209877
CTG_1	6760001	6770000	0	CTG_1	5410001	5420000	0.233333	CTG_1	4570001	4580000	0	CTG_11	1440001	1450000	0	CTG_1048	450001	460000	0.4	CTG_1023	1210001	1220000	0.164384
CTG_1	6760001	6770000	0	CTG_1	5540001	5550000	0.428571	CTG_1	4570001	4580000	0.177778	CTG_11	1440001	1450000	0	CTG_1048	450001	460000	0.325	CTG_1023	1210001	1220000	0.0783582
CTG_1	6760001	6770000	0	CTG_1	5540001	5550000	0.25	CTG_1	4570001	4580000	0.0714286	CTG_11	1440001	1450000	0.2	CTG_1048	450001	460000	0	CTG_1023	1210001	1220000	0.191919
CTG_1	6760001	6770000	0	CTG_1	5540001	5550000	0.25	CTG_1	4570001	4580000	0	CTG_11	1440001	1450000	0	CTG_1048	450001	460000	0	CTG_1023	1210001	1220000	0
CTG_1	6760001	6770000	0	CTG_1	5540001	5550000	0.125	CTG_1	4570001	4580000	0.181319	CTG_11	1440001	1450000	0.125	CTG_1048	450001	460000	0.25	CTG_1023	1210001	1220000	0.079602
CTG_1	6760001	6770000	0	CTG_1	5540001	5550000	0	CTG_1	4570001	4580000	0	CTG_11	1440001	1450000	0	CTG_1048	450001	460000	0.25	CTG_1023	1210001	1220000	0
CTG_1	6760001	6770000	0	CTG_1	5540001	5550000	0	CTG_1	4570001	4580000	0	CTG_11	1580001	1590000	0	CTG_1048	450001	460000	0.142857	CTG_1023	1210001	1220000	0.0762712
CTG_1	6760001	6770000	0	CTG_1	5540001	5550000	0.125	CTG_1	4570001	4580000	0	CTG_11	1580001	1590000	0	CTG_1048	550001	560000	0	CTG_1023	1210001	1220000	0.0375427
CTG_1	6780001	6790000	0.233333	CTG_1	5540001	5550000	0	CTG_1	4570001	4580000	0	CTG_11	1580001	1590000	0.25	CTG_1048	550001	560000	0.233333	CTG_1023	1210001	1220000	0.163366
CTG_1	6780001	6790000	0	CTG_1	5540001	5550000	0	CTG_1	4570001	4580000	0.125	CTG_11	1580001	1590000	0.409091	CTG_1048	550001	560000	0.4	CTG_1023	1400001	1410000	0.166667
CTG_1	6780001	6790000	0	CTG_1	5550001	5560000	0.132701	CTG_1	4580001	4590000	0.30303	CTG_11	1580001	1590000	0.333333	CTG_1048	550001	560000	0.233333	CTG_1023	1400001	1410000	0.428571
CTG_1	6780001	6790000	0	CTG_1	5550001	5560000	0	CTG_1	4580001	4590000	0.142857	CTG_11	1580001	1590000	0	CTG_1048	550001	560000	0.571429	CTG_1023	1400001	1410000	0
CTG_1	6780001	6790000	0.2	CTG_1	5550001	5560000	0.123288	CTG_1	4580001	4590000	0.142857	CTG_11	1580001	1590000	0.25	CTG_1048	550001	560000	0.25	CTG_1023	1400001	1410000	0
CTG_1	6790001	6800000	0	CTG_1	5550001	5560000	0	CTG_1	4580001	4590000	0.428571	CTG_11	1860001	1870000	0.355556	CTG_1048	550001	560000	0.555556	CTG_1023	1400001	1410000	0
CTG_1	6790001	6800000	0	CTG_1	5550001	5560000	0.1	CTG_1	4580001	4590000	0	CTG_11	1860001	1870000	0.428571	CTG_1048	610001	620000	0.125	CTG_1023	1400001	1410000	0.484848
CTG_1	6790001	6800000	0	CTG_1	5550001	5560000	0.355556	CTG_1	4580001	4590000	0.25	CTG_11	1860001	1870000	0.333333	CTG_1048	610001	620000	0.125	CTG_1023	1400001	1410000	0.494505
CTG_1	6790001	6800000	0	CTG_1	5550001	5560000	0.179167	CTG_1	4580001	4590000	0	CTG_11	1860001	1870000	0	CTG_1048	610001	620000	0	CTG_1023	1400001	1410000	0.333333
CTG_1	6790001	6800000	0	CTG_1	5550001	5560000	0	CTG_1	4580001	4590000	0.142857	CTG_11	1860001	1870000	0.333333	CTG_1048	610001	620000	0.125	CTG_1023	1400001	1410000	0
CTG_1	6790001	6800000	0	CTG_1	5550001	5560000	0.132701	CTG_1	4580001	4590000	0.530303	CTG_11	1860001	1870000	0.233333	CTG_1048	610001	620000	0.2	CTG_1024	480001	490000	0.142857
CTG_1	6790001	6800000	0	CTG_1	5570001	5580000	0	CTG_1	4640001	4650000	0	CTG_11	1860001	1870000	0	CTG_1048	610001	620000	0.2	CTG_1024	480001	490000	0
CTG_1	6790001	6800000	0	CTG_1	5570001	5580000	0	CTG_1	4640001	4650000	0.166667	CTG_11	2020001	2030000	0	CTG_1048	850001	860000	0.494505	CTG_1024	480001	490000	0
CTG_1	6850001	6860000	0	CTG_1	5570001	5580000	0	CTG_1	4640001	4650000	0	CTG_11	2020001	2030000	0	CTG_1048	850001	860000	0	CTG_1024	480001	490000	0.333333
CTG_1	6850001	6860000	0	CTG_1	5570001	5580000	0	CTG_1	4640001	4650000	0.166667	CTG_11	2020001	2030000	0	CTG_1048	850001	860000	0	CTG_1024	480001	490000	0
CTG_1	6850001	6860000	0	CTG_1	5570001	5580000	0.229167	CTG_1	4640001	4650000	0.2	CTG_11	2020001	2030000	0	CTG_1048	850001	860000	0.263736	CTG_1024	480001	490000	0
CTG_1	6850001	6860000	0	CTG_1	5570001	5580000	0.107527	CTG_1	4640001	4650000	0	CTG_11	2020001	2030000	0	CTG_1048	850001	860000	0	CTG_1024	480001	490000	0
CTG_1	6850001	6860000	0	CTG_1	5570001	5580000	0.145161	CTG_1	4640001	4650000	0.25	CTG_11	2020001	2030000	0	CTG_1048	850001	860000	0	CTG_1024	480001	490000	0
CTG_1	6850001	6860000	0	CTG_1	5570001	5580000	0.116667	CTG_1	4640001	4650000	0.533333	CTG_11	2020001	2030000	0	CTG_1048	850001	860000	0	CTG_1024	480001	490000	0
CTG_1	6850001	6860000	0.0625	CTG_1	5570001	5580000	0	CTG_1	4640001	4650000	0.2	CTG_11	2020001	2030000	0	CTG_1048	850001	860000	0	CTG_1024	850001	860000	0
CTG_1	6900001	6910000	0	CTG_1	5600001	5610000	0	CTG_1	4980001	4990000	0	CTG_11	2170001	2180000	0.545455	CTG_1048	850001	860000	0	CTG_1024	850001	860000	0
CTG_1	6900001	6910000	0	CTG_1	5600001	5610000	0	CTG_1	4980001	4990000	0.30303	CTG_11	2170001	2180000	0.555556	CTG_1048	1020001	1030000	0	CTG_1024	850001	860000	0.494505
CTG_1	6900001	6910000	0	CTG_1	5600001	5610000	0	CTG_1	4980001	4990000	0	CTG_11	2170001	2180000	0.535714	CTG_1048	1020001	1030000	0	CTG_1024	850001	860000	0
CTG_1	6900001	6910000	0	CTG_1	5600001	5610000	0	CTG_1	4980001	4990000	0.30303	CTG_11	2170001	2180000	0	CTG_1048	1020001	1030000	0	CTG_1024	850001	860000	0
CTG_1	6900001	6910000	0	CTG_1	5600001	5610000	0	CTG_1	4980001	4990000	0	CTG_11	2170001	2180000	0.2	CTG_1048	1020001	1030000	0	CTG_1024	850001	860000	0
CTG_1	6900001	6910000	0	CTG_1	5600001	5610000	0.30303	CTG_1	4980001	4990000	0.263736	CTG_11	2170001	2180000	0	CTG_1048	1020001	1030000	0	CTG_1024	850001	860000	0
CTG_1	6900001	6910000	0	CTG_1	5600001	5610000	0.325	CTG_1	4980001	4990000	0	CTG_11	2170001	2180000	0.428571	CTG_1048	1020001	1030000	0	CTG_1024	850001	860000	0
CTG_1	6900001	6910000	0	CTG_1	5600001	5610000	0.263736	CTG_1	4980001	4990000	0.166667	CTG_11	2170001	2180000	0.325	CTG_1048	1020001	1030000	0	CTG_1024	850001	860000	0
CTG_1	6940001	6950000	0	CTG_1	5600001	5610000	0.125	CTG_1	5000001	5010000	0	CTG_11	2240001	2250000	0.219178	CTG_1048	1020001	1030000	0	CTG_1024	850001	860000	0
CTG_1	6940001	6950000	0.25	CTG_1	5720001	5730000	0.125	CTG_1	5000001	5010000	0	CTG_11	2240001	2250000	0	CTG_1048	1020001	1030000	0	CTG_1024	850001	860000	0
CTG_1	6940001	6950000	0.25	CTG_1	5720001	5730000	0.142857	CTG_1	5000001	5010000	0.466667	CTG_11	2240001	2250000	0	CTG_1048	1130001	1140000	0	CTG_1034	320001	330000	0
CTG_1	6940001	6950000	0.355556	CTG_1	5720001	5730000	0.325	CTG_1	5000001	5010000	0.535714	CTG_11	2240001	2250000	0	CTG_1048	1130001	1140000	0.125	CTG_1034	320001	330000	0
CTG_1	6940001	6950000	0	CTG_1	5720001	5730000	0.142857	CTG_1	5000001	5010000	0	CTG_11	2240001	2250000	0	CTG_1048	1130001	1140000	0	CTG_1034	320001	330000	0
CTG_1	6940001	6950000	0.2	CTG_1	5720001	5730000	0	CTG_1	5000001	5010000	0.362637	CTG_11	2240001	2250000	0.219178	CTG_1048	1130001	1140000	0.142857	CTG_1034	320001	330000	0.142857
CTG_1	6950001	6960000	0	CTG_1	5720001	5730000	0	CTG_1	5000001	5010000	0	CTG_11	2240001	2250000	0	CTG_1048	1130001	1140000	0	CTG_1034	320001	330000	0
CTG_1	6950001	6960000	0	CTG_1	5720001	5730000	0	CTG_1	5000001	5010000	0.428571	CTG_11	2240001	2250000	0	CTG_1048	1130001	1140000	0.555556	CTG_1034	320001	330000	0
CTG_1	6950001	6960000	0	CTG_1	5720001	5730000	0	CTG_1	5000001	5010000	0.362637	CTG_11	2560001	2570000	0.355556	CTG_1048	1130001	1140000	0.2	CTG_1034	320001	330000	0.355556
CTG_1	6950001	6960000	0	CTG_1	5850001	5860000	0.325	CTG_1	5060001	5070000	0	CTG_11	2560001	2570000	0.263736	CTG_1048	1130001	1140000	0.25	CTG_1034	320001	330000	0
CTG_1	6950001	6960000	0	CTG_1	5850001	5860000	0	CTG_1	5060001	5070000	0.362637	CTG_11	2560001	2570000	0.333333	CTG_1048	1130001	1140000	0	CTG_1034	320001	330000	0.166667
CTG_1	6980001	6990000	0	CTG_1	5850001	5860000	0	CTG_1	5060001	5070000	0.355556	CTG_11	2560001	2570000	0.355556	CTG_1048	1250001	1260000	0	CTG_1034	320001	330000	0.43956
CTG_1	6980001	6990000	0	CTG_1	5850001	5860000	0.333333	CTG_1	5060001	5070000	0.428571	CTG_11	2560001	2570000	0.545455	CTG_1048	1250001	1260000	0	CTG_1034	320001	330000	0.428571
CTG_1	6980001	6990000	0	CTG_1	5850001	5860000	0	CTG_1	5060001	5070000	0.166667	CTG_11	2560001	2570000	0.25	CTG_1048	1250001	1260000	0	CTG_1034	860001	870000	0
CTG_1	6980001	6990000	0	CTG_1	5850001	5860000	0	CTG_1	5060001	5070000	0.428571	CTG_11	2910001	2920000	0	CTG_1048	1250001	1260000	0	CTG_1034	860001	870000	0
CTG_1	6980001	6990000	0	CTG_1	5850001	5860000	0	CTG_1	5060001	5070000	0.142857	CTG_11	2910001	2920000	0	CTG_1048	1250001	1260000	0	CTG_1034	860001	870000	0
CTG_1	6980001	6990000	0	CTG_1	5850001	5860000	0	CTG_1	5060001	5070000	0.30303	CTG_11	2910001	2920000	0.355556	CTG_1048	1250001	1260000	0	CTG_1034	860001	870000	0
CTG_1	7060001	7070000	0	CTG_1	5850001	5860000	0.263736	CTG_1	5060001	5070000	0.166667	CTG_11	2910001	2920000	0	CTG_1048	1250001	1260000	0	CTG_1034	860001	870000	0
CTG_1	7060001	7070000	0	CTG_1	5930001	5940000	0.125	CTG_1	5060001	5070000	0.2	CTG_11	2910001	2920000	0	CTG_1048	1250001	1260000	0	CTG_1034	860001	870000	0
CTG_1	7060001	7070000	0	CTG_1	5930001	5940000	0.333333	CTG_1	5070001	5080000	0.0714286	CTG_11	2910001	2920000	0	CTG_1048	1250001	1260000	0	CTG_1034	860001	870000	0
CTG_1	7060001	7070000	0	CTG_1	5930001	5940000	0	CTG_1	5070001	5080000	0.125	CTG_11	2910001	2920000	0	CTG_1048	1350001	1360000	0	CTG_1034	860001	870000	0
CTG_1	7060001	7070000	0	CTG_1	5930001	5940000	0.2	CTG_1	5070001	5080000	0	CTG_11	2910001	2920000	0	CTG_1048	1350001	1360000	0	CTG_1034	860001	870000	0
CTG_1	7060001	7070000	0	CTG_1	5930001	5940000	0.25	CTG_1	5070001	5080000	0	CTG_11	3810001	3820000	0.2	CTG_1048	1350001	1360000	0	CTG_1034	860001	870000	0
CTG_1	7060001	7070000	0	CTG_1	5930001	5940000	0.355556	CTG_1	5070001	5080000	0.123288	CTG_11	3810001	3820000	0.166667	CTG_1048	1350001	1360000	0.571429	CTG_1034	860001	870000	0
CTG_1	7060001	7070000	0	CTG_1	5930001	5940000	0.125	CTG_1	5070001	5080000	0	CTG_11	3810001	3820000	0	CTG_1048	1350001	1360000	0	CTG_1034	930001	940000	0
CTG_1	7370001	7380000	0	CTG_1	5930001	5940000	0	CTG_1	5070001	5080000	0	CTG_11	3810001	3820000	0.533333	CTG_1048	1350001	1360000	0	CTG_1034	930001	940000	0
CTG_1	7370001	7380000	0	CTG_1	5930001	5940000	0.125	CTG_1	5070001	5080000	0.0700637	CTG_11	3810001	3820000	0.428571	CTG_1048	1350001	1360000	0	CTG_1034	930001	940000	0
CTG_1	7370001	7380000	0	CTG_1	6010001	6020000	0	CTG_1	5070001	5080000	0.154412	CTG_11	3810001	3820000	0	CTG_1048	1350001	1360000	0	CTG_1034	930001	940000	0
CTG_1	7370001	7380000	0	CTG_1	6010001	6020000	0	CTG_1	5070001	5080000	0	CTG_11	3810001	3820000	0.233333	CTG_1048	1380001	1390000	0	CTG_1034	930001	940000	0
CTG_1	7370001	7380000	0.25	CTG_1	6010001	6020000	0.263736	CTG_1	5070001	5080000	0.287879	CTG_11	4230001	4240000	0	CTG_1048	1380001	1390000	0.4	CTG_1034	930001	940000	0
CTG_1	7370001	7380000	0	CTG_1	6010001	6020000	0	CTG_1	5100001	5110000	0.166667	CTG_11	4230001	4240000	0.466667	CTG_1048	1380001	1390000	0	CTG_1034	930001	940000	0
CTG_1	7370001	7380000	0	CTG_1	6010001	6020000	0.25	CTG_1	5100001	5110000	0	CTG_11	4230001	4240000	0	CTG_1048	1380001	1390000	0.142857	CTG_1034	930001	940000	0.166667
CTG_1	7380001	7390000	0	CTG_1	6010001	6020000	0	CTG_1	5100001	5110000	0.263736	CTG_11	4230001	4240000	0	CTG_1048	1380001	1390000	0.355556	CTG_1034	930001	940000	0
CTG_1	7380001	7390000	0	CTG_1	6010001	6020000	0	CTG_1	5100001	5110000	0	CTG_11	4230001	4240000	0.355556	CTG_1048	1380001	1390000	0	CTG_1034	930001	940000	0.25
CTG_1	7380001	7390000	0	CTG_1	6010001	6020000	0.125	CTG_1	5100001	5110000	0	CTG_11	4230001	4240000	0	CTG_1048	1380001	1390000	0	CTG_1034	930001	940000	0
CTG_1	7380001	7390000	0	CTG_1	6010001	6020000	0	CTG_1	5100001	5110000	0.25	CTG_11	4230001	4240000	0	CTG_1048	1380001	1390000	0	CTG_1034	1650001	1660000	0
CTG_1	7380001	7390000	0	CTG_1	6060001	6070000	0	CTG_1	5100001	5110000	0.409091	CTG_11	4230001	4240000	0.166667	CTG_1048	1380001	1390000	0	CTG_1034	1650001	1660000	0
CTG_1	7380001	7390000	0	CTG_1	6060001	6070000	0	CTG_1	5100001	5110000	0.166667	CTG_11	4910001	4920000	0.355556	CTG_1048	1820001	1830000	0.325	CTG_1034	1650001	1660000	0
CTG_1	7380001	7390000	0	CTG_1	6060001	6070000	0	CTG_1	5100001	5110000	0.362637	CTG_11	4910001	4920000	0.355556	CTG_1048	1820001	1830000	0	CTG_1034	1650001	1660000	0
CTG_1	7440001	7450000	0	CTG_1	6060001	6070000	0.428571	CTG_1	5160001	5170000	0	CTG_11	4910001	4920000	0.571429	CTG_1048	1820001	1830000	0	CTG_1034	1650001	1660000	0.538462
CTG_1	7440001	7450000	0	CTG_1	6060001	6070000	0	CTG_1	5160001	5170000	0.362637	CTG_11	4910001	4920000	0.25	CTG_1048	1820001	1830000	0	CTG_1034	1650001	1660000	0
CTG_1	7440001	7450000	0.333333	CTG_1	6060001	6070000	0	CTG_1	5160001	5170000	0.30303	CTG_11	4910001	4920000	0.458333	CTG_1048	1820001	1830000	0.355556	CTG_1034	1650001	1660000	0
CTG_1	7440001	7450000	0	CTG_1	6060001	6070000	0	CTG_1	5160001	5170000	0	CTG_11	4910001	4920000	0.535714	CTG_1048	1820001	1830000	0	CTG_1034	1650001	1660000	0
CTG_1	7440001	7450000	0	CTG_1	6060001	6070000	0	CTG_1	5160001	5170000	0.333333	CTG_11	4910001	4920000	0	CTG_1048	1820001	1830000	0.30303	CTG_1034	1650001	1660000	0
CTG_1	7440001	7450000	0	CTG_1	6070001	6080000	0	CTG_1	5160001	5170000	0.428571	CTG_11	5220001	5230000	0	CTG_1048	1820001	1830000	0	CTG_1034	1650001	1660000	0
CTG_1	7440001	7450000	0	CTG_1	6070001	6080000	0.428571	CTG_1	5160001	5170000	0	CTG_11	5220001	5230000	0	CTG_1049	380001	390000	0.325	CTG_1034	1940001	1950000	0
CTG_1	7440001	7450000	0	CTG_1	6070001	6080000	0.325	CTG_1	5160001	5170000	0	CTG_11	5220001	5230000	0	CTG_1049	380001	390000	0.233333	CTG_1034	1940001	1950000	0
CTG_1	7460001	7470000	0	CTG_1	6070001	6080000	0.325	CTG_1	5160001	5170000	0	CTG_11	5220001	5230000	0	CTG_1049	380001	390000	0	CTG_1034	1940001	1950000	0
CTG_1	7460001	7470000	0	CTG_1	6070001	6080000	0.142857	CTG_1	5160001	5170000	0	CTG_11	5220001	5230000	0.2	CTG_1049	380001	390000	0	CTG_1034	1940001	1950000	0.25
CTG_1	7460001	7470000	0	CTG_1	6070001	6080000	0	CTG_1	5180001	5190000	0	CTG_11	5220001	5230000	0	CTG_1049	380001	390000	0.2	CTG_1034	1940001	1950000	0
CTG_1	7460001	7470000	0	CTG_1	6070001	6080000	0	CTG_1	5180001	5190000	0.409091	CTG_11	5220001	5230000	0	CTG_1049	380001	390000	0.4	CTG_1034	1940001	1950000	0
CTG_1	7460001	7470000	0	CTG_1	6090001	6100000	0	CTG_1	5180001	5190000	0	CTG_11	5220001	5230000	0	CTG_1049	380001	390000	0.533333	CTG_1034	1940001	1950000	0.530303
CTG_1	7460001	7470000	0	CTG_1	6090001	6100000	0	CTG_1	5180001	5190000	0	CTG_117	1370001	1380000	0	CTG_1049	380001	390000	0.533333	CTG_1034	1940001	1950000	0
CTG_1	7460001	7470000	0	CTG_1	6090001	6100000	0	CTG_1	5180001	5190000	0.2	CTG_117	1370001	1380000	0	CTG_1049	380001	390000	0	CTG_1034	1940001	1950000	0
CTG_1	7480001	7490000	0	CTG_1	6090001	6100000	0	CTG_1	5180001	5190000	0	CTG_117	1370001	1380000	0	CTG_1049	730001	740000	0.458333	CTG_1034	1960001	1970000	0
CTG_1	7480001	7490000	0	CTG_1	6090001	6100000	0.325	CTG_1	5180001	5190000	0.263736	CTG_117	1370001	1380000	0	CTG_1049	730001	740000	0	CTG_1034	1960001	1970000	0.362637
CTG_1	7480001	7490000	0	CTG_1	6090001	6100000	0.409091	CTG_1	5180001	5190000	0.263736	CTG_117	1370001	1380000	0	CTG_1049	730001	740000	0.2	CTG_1034	1960001	1970000	0
CTG_1	7480001	7490000	0	CTG_1	6090001	6100000	0	CTG_1	5180001	5190000	0	CTG_117	1370001	1380000	0	CTG_1049	730001	740000	0.125	CTG_1034	1960001	1970000	0
CTG_1	7480001	7490000	0	CTG_1	6090001	6100000	0.2	CTG_1	5180001	5190000	0.166667	CTG_117	1370001	1380000	0	CTG_1049	730001	740000	0	CTG_1034	1960001	1970000	0
CTG_1	7480001	7490000	0.125	CTG_1	6090001	6100000	0	CTG_1	5220001	5230000	0.527473	CTG_117	3380001	3390000	0	CTG_1049	730001	740000	0	CTG_1034	1960001	1970000	0.142857
CTG_1	7480001	7490000	0	CTG_1	6120001	6130000	0.362637	CTG_1	5220001	5230000	0.142857	CTG_117	3380001	3390000	0.25	CTG_1049	730001	740000	0.428571	CTG_1034	1960001	1970000	0.263736
CTG_1	7490001	7500000	0	CTG_1	6120001	6130000	0.355556	CTG_1	5220001	5230000	0	CTG_117	3380001	3390000	0.466667	CTG_1049	730001	740000	0.125	CTG_1034	1960001	1970000	0.25
CTG_1	7490001	7500000	0	CTG_1	6120001	6130000	0	CTG_1	5220001	5230000	0	CTG_117	3380001	3390000	0	CTG_107	490001	500000	0.355556	CTG_1034	1960001	1970000	0
CTG_1	7490001	7500000	0	CTG_1	6120001	6130000	0	CTG_1	5220001	5230000	0.333333	CTG_117	3380001	3390000	0	CTG_107	490001	500000	0.355556	CTG_1034	1960001	1970000	0.2
CTG_1	7490001	7500000	0	CTG_1	6120001	6130000	0.125	CTG_1	5220001	5230000	0	CTG_117	3380001	3390000	0	CTG_107	490001	500000	0.533333	CTG_1035	1470001	1480000	0
CTG_1	7490001	7500000	0.125	CTG_1	6120001	6130000	0.125	CTG_1	5220001	5230000	0.166667	CTG_117	3680001	3690000	0.355556	CTG_107	490001	500000	0	CTG_1035	1470001	1480000	0
CTG_1	7490001	7500000	0	CTG_1	6120001	6130000	0.362637	CTG_1	5220001	5230000	0	CTG_117	3680001	3690000	0	CTG_107	490001	500000	0.325	CTG_1035	1470001	1480000	0
CTG_1	7490001	7500000	0	CTG_1	6120001	6130000	0	CTG_1	5220001	5230000	0	CTG_117	3680001	3690000	0	CTG_107	490001	500000	0.125	CTG_1035	1470001	1480000	0
CTG_1	7510001	7520000	0	CTG_1	6120001	6130000	0	CTG_1	5220001	5230000	0	CTG_117	3680001	3690000	0.535714	CTG_107	490001	500000	0.125	CTG_1035	1470001	1480000	0
CTG_1	7510001	7520000	0	CTG_1	6460001	6470000	0	CTG_1	5230001	5240000	0	CTG_117	3680001	3690000	0.2	CTG_107	1080001	1090000	0.355556	CTG_1035	1470001	1480000	0.0736196
CTG_1	7510001	7520000	0	CTG_1	6460001	6470000	0	CTG_1	5230001	5240000	0	CTG_117	3680001	3690000	0.428571	CTG_107	1080001	1090000	0	CTG_1035	1470001	1480000	0
CTG_1	7510001	7520000	0	CTG_1	6460001	6470000	0	CTG_1	5230001	5240000	0	CTG_117	3680001	3690000	0.535714	CTG_107	1080001	1090000	0	CTG_1035	1470001	1480000	0
CTG_1	7510001	7520000	0	CTG_1	6460001	6470000	0	CTG_1	5230001	5240000	0.166667	CTG_117	3680001	3690000	0.325	CTG_107	1080001	1090000	0.263736	CTG_1035	1470001	1480000	0.232558
CTG_1	7510001	7520000	0	CTG_1	6460001	6470000	0	CTG_1	5230001	5240000	0	CTG_12	1070001	1080000	0	CTG_107	1080001	1090000	0	CTG_1035	1470001	1480000	0
CTG_1	7510001	7520000	0	CTG_1	6460001	6470000	0	CTG_1	5230001	5240000	0	CTG_12	1070001	1080000	0	CTG_107	1080001	1090000	0	CTG_1035	1470001	1480000	0
CTG_1	7590001	7600000	0	CTG_1	6460001	6470000	0.533333	CTG_1	5230001	5240000	0.30303	CTG_12	1070001	1080000	0	CTG_107	1080001	1090000	0.43956	CTG_1035	1750001	1760000	0
CTG_1	7590001	7600000	0.333333	CTG_1	6460001	6470000	0	CTG_1	5230001	5240000	0.527473	CTG_12	1070001	1080000	0	CTG_107	1650001	1660000	0	CTG_1035	1750001	1760000	0
CTG_1	7590001	7600000	0.555556	CTG_1	6460001	6470000	0.355556	CTG_1	5230001	5240000	0.25	CTG_12	1070001	1080000	0	CTG_107	1650001	1660000	0.233333	CTG_1035	1750001	1760000	0
CTG_1	7590001	7600000	0.6	CTG_1	6470001	6480000	0	CTG_1	5230001	5240000	0.25	CTG_12	1070001	1080000	0	CTG_107	1650001	1660000	0.233333	CTG_1035	1750001	1760000	0
CTG_1	7590001	7600000	0.355556	CTG_1	6470001	6480000	0	CTG_1	5240001	5250000	0	CTG_12	1070001	1080000	0	CTG_107	1650001	1660000	0.233333	CTG_1035	1750001	1760000	0
CTG_1	7590001	7600000	0.484848	CTG_1	6470001	6480000	0	CTG_1	5240001	5250000	0	CTG_12	1210001	1220000	0	CTG_107	1650001	1660000	0	CTG_1035	1750001	1760000	0
CTG_1	7600001	7610000	0.428571	CTG_1	6470001	6480000	0	CTG_1	5240001	5250000	0.2	CTG_12	1210001	1220000	0.533333	CTG_107	1650001	1660000	0	CTG_1035	1750001	1760000	0
CTG_1	7600001	7610000	0.25	CTG_1	6470001	6480000	0.2	CTG_1	5240001	5250000	0	CTG_12	1210001	1220000	0.2	CTG_107	1650001	1660000	0.428571	CTG_1035	1750001	1760000	0
CTG_1	7600001	7610000	0.466667	CTG_1	6470001	6480000	0	CTG_1	5240001	5250000	0	CTG_12	1210001	1220000	0.428571	CTG_107	1650001	1660000	0.25	CTG_1035	1750001	1760000	0
CTG_1	7600001	7610000	0.428571	CTG_1	6470001	6480000	0	CTG_1	5240001	5250000	0.142857	CTG_12	1210001	1220000	0	CTG_107	1650001	1660000	0.125	CTG_1035	1750001	1760000	0
CTG_1	7600001	7610000	0.325	CTG_1	6470001	6480000	0	CTG_1	5240001	5250000	0	CTG_12	1210001	1220000	0.484848	CTG_107	1870001	1880000	0.125	CTG_1035	1750001	1760000	0
CTG_1	7600001	7610000	0.166667	CTG_1	6470001	6480000	0	CTG_1	5240001	5250000	0.409091	CTG_12	1210001	1220000	0	CTG_107	1870001	1880000	0.4	CTG_1047	500001	510000	0.535714
CTG_1	7610001	7620000	0	CTG_1	6490001	6500000	0.233333	CTG_1	5240001	5250000	0	CTG_12	1280001	1290000	0.355556	CTG_107	1870001	1880000	0.263736	CTG_1047	500001	510000	0
CTG_1	7610001	7620000	0.0903226	CTG_1	6490001	6500000	0	CTG_1	5390001	5400000	0	CTG_12	1280001	1290000	0.533333	CTG_107	1870001	1880000	0	CTG_1047	500001	510000	0.545455
CTG_1	7610001	7620000	0	CTG_1	6490001	6500000	0.142857	CTG_1	5390001	5400000	0	CTG_12	1280001	1290000	0.125	CTG_107	1870001	1880000	0	CTG_1047	500001	510000	0
CTG_1	7610001	7620000	0	CTG_1	6490001	6500000	0.4	CTG_1	5390001	5400000	0	CTG_12	1280001	1290000	0	CTG_107	1870001	1880000	0.355556	CTG_1047	500001	510000	0
CTG_1	7610001	7620000	0	CTG_1	6490001	6500000	0	CTG_1	5390001	5400000	0	CTG_12	1280001	1290000	0	CTG_107	1870001	1880000	0	CTG_1047	500001	510000	0
CTG_1	7610001	7620000	0	CTG_1	6490001	6500000	0.466667	CTG_1	5390001	5400000	0	CTG_12	1280001	1290000	0	CTG_107	1870001	1880000	0	CTG_1047	500001	510000	0
CTG_1	7610001	7620000	0	CTG_1	6490001	6500000	0.25	CTG_1	5390001	5400000	0	CTG_12	1280001	1290000	0	CTG_107	2640001	2650000	0	CTG_1047	500001	510000	0
CTG_1	7610001	7620000	0	CTG_1	6490001	6500000	0	CTG_1	5390001	5400000	0	CTG_12	1930001	1940000	0.125	CTG_107	2640001	2650000	0	CTG_1047	500001	510000	0.2
CTG_1	7620001	7630000	0	CTG_1	6510001	6520000	0.233333	CTG_1	5390001	5400000	0	CTG_12	1930001	1940000	0.333333	CTG_107	2640001	2650000	0	CTG_1047	500001	510000	0.142857
CTG_1	7620001	7630000	0	CTG_1	6510001	6520000	0.4	CTG_1	5390001	5400000	0	CTG_12	1930001	1940000	0.25	CTG_107	2640001	2650000	0	CTG_1047	500001	510000	0
CTG_1	7620001	7630000	0	CTG_1	6510001	6520000	0	CTG_1	5390001	5400000	0	CTG_12	1930001	1940000	0.2	CTG_107	2640001	2650000	0	CTG_1047	750001	760000	0
CTG_1	7620001	7630000	0	CTG_1	6510001	6520000	0	CTG_1	5410001	5420000	0.263736	CTG_12	1930001	1940000	0.6	CTG_107	2640001	2650000	0	CTG_1047	750001	760000	0
CTG_1	7620001	7630000	0	CTG_1	6510001	6520000	0.142857	CTG_1	5410001	5420000	0	CTG_12	1930001	1940000	0	CTG_107	2640001	2650000	0.533333	CTG_1047	750001	760000	0
CTG_1	7620001	7630000	0	CTG_1	6510001	6520000	0.233333	CTG_1	5410001	5420000	0.355556	CTG_12	1930001	1940000	0.555556	CTG_107	2640001	2650000	0	CTG_1047	750001	760000	0
CTG_1	7620001	7630000	0	CTG_1	6510001	6520000	0	CTG_1	5410001	5420000	0.571429	CTG_12	2150001	2160000	0.125	CTG_107	2640001	2650000	0	CTG_1047	750001	760000	0.2
CTG_1	7620001	7630000	0	CTG_1	6510001	6520000	0	CTG_1	5410001	5420000	0.466667	CTG_12	2150001	2160000	0.428571	CTG_107	2720001	2730000	0	CTG_1047	750001	760000	0
CTG_1	7630001	7640000	0	CTG_1	6630001	6640000	0	CTG_1	5410001	5420000	0	CTG_12	2150001	2160000	0.355556	CTG_107	2720001	2730000	0.125	CTG_1047	750001	760000	0
CTG_1	7630001	7640000	0	CTG_1	6630001	6640000	0.125	CTG_1	5410001	5420000	0	CTG_12	2150001	2160000	0	CTG_107	2720001	2730000	0.233333	CTG_1047	750001	760000	0
CTG_1	7630001	7640000	0	CTG_1	6630001	6640000	0	CTG_1	5410001	5420000	0	CTG_12	2150001	2160000	0	CTG_107	2720001	2730000	0.325	CTG_1047	750001	760000	0
CTG_1	7630001	7640000	0	CTG_1	6630001	6640000	0	CTG_1	5410001	5420000	0.25	CTG_12	2150001	2160000	0	CTG_107	2720001	2730000	0	CTG_1047	750001	760000	0
CTG_1	7630001	7640000	0	CTG_1	6630001	6640000	0	CTG_1	5410001	5420000	0.263736	CTG_12	2150001	2160000	0	CTG_107	2720001	2730000	0.2	CTG_1048	450001	460000	0.2
CTG_1	7630001	7640000	0	CTG_1	6630001	6640000	0	CTG_1	5540001	5550000	0.466667	CTG_12	2170001	2180000	0	CTG_107	2720001	2730000	0	CTG_1048	450001	460000	0
CTG_1	7630001	7640000	0	CTG_1	6630001	6640000	0	CTG_1	5540001	5550000	0.25	CTG_12	2170001	2180000	0	CTG_107	2720001	2730000	0.25	CTG_1048	450001	460000	0
CTG_1	7630001	7640000	0	CTG_1	6630001	6640000	0	CTG_1	5540001	5550000	0.263736	CTG_12	2170001	2180000	0.2	CTG_107	2720001	2730000	0	CTG_1048	450001	460000	0.142857
CTG_1	7640001	7650000	0.144144	CTG_1	6730001	6740000	0	CTG_1	5540001	5550000	0.409091	CTG_12	2170001	2180000	0	CTG_107	4070001	4080000	0	CTG_1048	450001	460000	0.25
CTG_1	7640001	7650000	0	CTG_1	6730001	6740000	0.2	CTG_1	5540001	5550000	0	CTG_12	2170001	2180000	0	CTG_107	4070001	4080000	0	CTG_1048	450001	460000	0
CTG_1	7640001	7650000	0	CTG_1	6730001	6740000	0.2	CTG_1	5540001	5550000	0	CTG_12	2170001	2180000	0	CTG_107	4070001	4080000	0	CTG_1048	450001	460000	0.2
CTG_1	7640001	7650000	0.355556	CTG_1	6730001	6740000	0.125	CTG_1	5540001	5550000	0.2	CTG_12	2420001	2430000	0.533333	CTG_107	4070001	4080000	0	CTG_1048	450001	460000	0
CTG_1	7640001	7650000	0.156398	CTG_1	6730001	6740000	0.125	CTG_1	5540001	5550000	0.142857	CTG_12	2420001	2430000	0.355556	CTG_107	4070001	4080000	0	CTG_1048	450001	460000	0
CTG_1	7640001	7650000	0.116279	CTG_1	6730001	6740000	0	CTG_1	5540001	5550000	0.142857	CTG_12	2420001	2430000	0.25	CTG_107	4070001	4080000	0	CTG_1048	450001	460000	0
CTG_1	7650001	7660000	0	CTG_1	6730001	6740000	0	CTG_1	5540001	5550000	0	CTG_12	2420001	2430000	0	CTG_107	4070001	4080000	0	CTG_1048	450001	460000	0
CTG_1	7650001	7660000	0	CTG_1	6730001	6740000	0.333333	CTG_1	5540001	5550000	0	CTG_12	2420001	2430000	0.263736	CTG_107	4070001	4080000	0	CTG_1048	550001	560000	0
CTG_1	7650001	7660000	0	CTG_1	6730001	6740000	0	CTG_1	5550001	5560000	0	CTG_12	2420001	2430000	0.484848	CTG_107	4070001	4080000	0	CTG_1048	550001	560000	0.142857
CTG_1	7650001	7660000	0	CTG_1	6760001	6770000	0	CTG_1	5550001	5560000	0.127389	CTG_12	3010001	3020000	0.30303	CTG_107	5060001	5070000	0	CTG_1048	550001	560000	0
CTG_1	7650001	7660000	0	CTG_1	6760001	6770000	0.263736	CTG_1	5550001	5560000	0.171975	CTG_12	3010001	3020000	0.25	CTG_107	5060001	5070000	0	CTG_1048	550001	560000	0
CTG_1	7650001	7660000	0	CTG_1	6760001	6770000	0	CTG_1	5550001	5560000	0.125	CTG_12	3010001	3020000	0.466667	CTG_107	5060001	5070000	0	CTG_1048	550001	560000	0
CTG_1	7650001	7660000	0	CTG_1	6760001	6770000	0	CTG_1	5550001	5560000	0	CTG_12	3010001	3020000	0.533333	CTG_107	5060001	5070000	0	CTG_1048	550001	560000	0
CTG_1	7650001	7660000	0	CTG_1	6760001	6770000	0	CTG_1	5550001	5560000	0	CTG_12	3010001	3020000	0.6	CTG_107	5060001	5070000	0	CTG_1048	550001	560000	0.142857
CTG_1	7820001	7830000	0.166667	CTG_1	6760001	6770000	0	CTG_1	5550001	5560000	0	CTG_12	3010001	3020000	0.527473	CTG_107	5060001	5070000	0.142857	CTG_1048	550001	560000	0
CTG_1	7820001	7830000	0	CTG_1	6760001	6770000	0	CTG_1	5550001	5560000	0.117647	CTG_12	4070001	4080000	0.466667	CTG_107	5060001	5070000	0	CTG_1048	550001	560000	0
CTG_1	7820001	7830000	0.333333	CTG_1	6760001	6770000	0	CTG_1	5550001	5560000	0.125	CTG_12	4070001	4080000	0.527473	CTG_11	1440001	1450000	0	CTG_1048	550001	560000	0
CTG_1	7820001	7830000	0.525	CTG_1	6760001	6770000	0.142857	CTG_1	5550001	5560000	0	CTG_12	4070001	4080000	0.555556	CTG_11	1440001	1450000	0.25	CTG_1048	610001	620000	0.142857
CTG_1	7820001	7830000	0	CTG_1	6780001	6790000	0	CTG_1	5550001	5560000	0	CTG_12	4070001	4080000	0.571429	CTG_11	1440001	1450000	0	CTG_1048	610001	620000	0.25
CTG_1	7920001	7930000	0	CTG_1	6780001	6790000	0.142857	CTG_1	5570001	5580000	0.287671	CTG_12	4070001	4080000	0.571429	CTG_11	1440001	1450000	0	CTG_1048	610001	620000	0
CTG_1	7920001	7930000	0	CTG_1	6780001	6790000	0	CTG_1	5570001	5580000	0	CTG_12	4070001	4080000	0.571429	CTG_11	1440001	1450000	0.263736	CTG_1048	610001	620000	0
CTG_1	7920001	7930000	0	CTG_1	6780001	6790000	0.25	CTG_1	5570001	5580000	0	CTG_12	4070001	4080000	0.530303	CTG_11	1440001	1450000	0	CTG_1048	610001	620000	0
CTG_1	7920001	7930000	0	CTG_1	6780001	6790000	0	CTG_1	5570001	5580000	0.263736	CTG_12	4070001	4080000	0.428571	CTG_11	1440001	1450000	0	CTG_1048	610001	620000	0.263736
CTG_1	7920001	7930000	0	CTG_1	6780001	6790000	0.233333	CTG_1	5570001	5580000	0.25	CTG_12	5000001	5010000	0	CTG_11	1580001	1590000	0.233333	CTG_1048	610001	620000	0.142857
CTG_1	7920001	7930000	0	CTG_1	6780001	6790000	0.125	CTG_1	5570001	5580000	0.0990991	CTG_12	5000001	5010000	0	CTG_11	1580001	1590000	0.494505	CTG_1048	610001	620000	0
CTG_1	7920001	7930000	0	CTG_1	6780001	6790000	0.125	CTG_1	5570001	5580000	0.333333	CTG_12	5000001	5010000	0	CTG_11	1580001	1590000	0.142857	CTG_1048	610001	620000	0
CTG_1	7970001	7980000	0	CTG_1	6780001	6790000	0	CTG_1	5570001	5580000	0.409091	CTG_12	5000001	5010000	0	CTG_11	1580001	1590000	0	CTG_1048	610001	620000	0.2
CTG_1	7970001	7980000	0	CTG_1	6790001	6800000	0.441176	CTG_1	5570001	5580000	0.203297	CTG_12	5000001	5010000	0	CTG_11	1580001	1590000	0	CTG_1048	610001	620000	0.166667
CTG_1	7970001	7980000	0	CTG_1	6790001	6800000	0.0666667	CTG_1	5570001	5580000	0.27907	CTG_12	5000001	5010000	0	CTG_11	1580001	1590000	0.2	CTG_1048	850001	860000	0
CTG_1	7970001	7980000	0.30303	CTG_1	6790001	6800000	0	CTG_1	5570001	5580000	0.30303	CTG_12	5000001	5010000	0	CTG_11	1860001	1870000	0	CTG_1048	850001	860000	0
CTG_1	7970001	7980000	0	CTG_1	6790001	6800000	0.206897	CTG_1	5600001	5610000	0.166667	CTG_12	5000001	5010000	0	CTG_11	1860001	1870000	0	CTG_1048	850001	860000	0
CTG_1	7970001	7980000	0	CTG_1	6790001	6800000	0.355932	CTG_1	5600001	5610000	0.166667	CTG_12	5050001	5060000	0	CTG_11	1860001	1870000	0.355556	CTG_1048	850001	860000	0.25
CTG_1	7970001	7980000	0.25	CTG_1	6790001	6800000	0.172185	CTG_1	5600001	5610000	0.484848	CTG_12	5050001	5060000	0	CTG_11	1860001	1870000	0.355556	CTG_1048	850001	860000	0.263736
CTG_1	8040001	8050000	0	CTG_1	6790001	6800000	0.216667	CTG_1	5600001	5610000	0.535714	CTG_12	5050001	5060000	0	CTG_11	1860001	1870000	0	CTG_1048	850001	860000	0
CTG_1	8040001	8050000	0	CTG_1	6790001	6800000	0.435644	CTG_1	5600001	5610000	0.428571	CTG_12	5050001	5060000	0	CTG_11	1860001	1870000	0.125	CTG_1048	850001	860000	0
CTG_1	8040001	8050000	0	CTG_1	6790001	6800000	0.334437	CTG_1	5600001	5610000	0.2	CTG_12	5050001	5060000	0	CTG_11	1860001	1870000	0.125	CTG_1048	850001	860000	0
CTG_1	8040001	8050000	0.25	CTG_1	6850001	6860000	0.315068	CTG_1	5600001	5610000	0.333333	CTG_12	5050001	5060000	0	CTG_11	1860001	1870000	0.142857	CTG_1048	850001	860000	0
CTG_1	8040001	8050000	0	CTG_1	6850001	6860000	0	CTG_1	5600001	5610000	0.355556	CTG_12	5050001	5060000	0	CTG_11	1860001	1870000	0.325	CTG_1048	1020001	1030000	0
CTG_1	8040001	8050000	0.2	CTG_1	6850001	6860000	0.0616114	CTG_1	5600001	5610000	0	CTG_12	5050001	5060000	0	CTG_11	2020001	2030000	0	CTG_1048	1020001	1030000	0
CTG_1	8040001	8050000	0	CTG_1	6850001	6860000	0.07109	CTG_1	5600001	5610000	0	CTG_12	5880001	5890000	0.2	CTG_11	2020001	2030000	0	CTG_1048	1020001	1030000	0
CTG_1	8060001	8070000	0	CTG_1	6850001	6860000	0.0616114	CTG_1	5600001	5610000	0.25	CTG_12	5880001	5890000	0	CTG_11	2020001	2030000	0	CTG_1048	1020001	1030000	0.142857
CTG_1	8060001	8070000	0	CTG_1	6850001	6860000	0	CTG_1	5720001	5730000	0	CTG_12	5880001	5890000	0	CTG_11	2020001	2030000	0	CTG_1048	1020001	1030000	0
CTG_1	8060001	8070000	0	CTG_1	6850001	6860000	0	CTG_1	5720001	5730000	0.43956	CTG_12	5880001	5890000	0	CTG_11	2020001	2030000	0	CTG_1048	1020001	1030000	0.25
CTG_1	8060001	8070000	0	CTG_1	6850001	6860000	0.263736	CTG_1	5720001	5730000	0	CTG_12	5880001	5890000	0	CTG_11	2020001	2030000	0	CTG_1048	1020001	1030000	0
[truncated: 66,057 more rows]

## Sheet: Table S9
Supplementary Data Table S9 Outlier SNPs detected by FST-based (PCADAPT and OutFLANK) methods.
[truncated: 699 more rows]

## Sheet: Table S10
Supplementary Data Table S10 Functional descriptions of genes associated with SNPs identified by FST-based and GEA-based methods. The corresponding function of the gene can be identified through NCBI accession, and the short line represents the function of the gene that has not been identified.
[truncated: 26 more rows]

[truncated: 5 more sheets: Table S11, Table S12, Table S13, Table S14, Table S15]
